# Supplementary material for: Environmental Features Associated With At‐Sea Sightings of Snow Petrel Pagodroma nivea in East Antarctica
Source: Ecol Evol. 2025 Aug 5;15(8):e71871. doi: 10.1002/ece3.71871 (PMC12326084; doi:10.1002/ece3.71871)
Supplement: Supplementary file 1 — Data S1: ece371871‐sup‐0001‐DataS1.csv. [file ECE3-15-e71871-s001.csv]

wov_data_id	observation_date	observation_date_year	observation_date_month	observation_date_day	observation_date_hour	observation_date_minute	observation_date_second	observation_date_time_zone	latitude	longitude	ship_speed	ship_course	seastate	sea_temperature	seaice	visibility	salinity	depth	cloud_cover	precipitation	windforce	wind_direction	air_temperature	air_pressure	ship_activity	species_type	taxon_id	bird_age	distance	species_count	feeding_count	sitting_on_water_count	sitting_on_ice_count	sitting_on_ship_count	in_hand_count	flying_past_count	accompanying_count	following_wake_count	bird_direction	observation_code	swimming_past_count	float_in_water_count	porpoising_count	following_count	surfacing_count	breaching_count	blowing_count	move_thru_ice_count	frolicking_count
108100	1997-10-16 06:00:00	1997	10	16	6	0	0	0	-63.8	67.7167		215	calm-glassy	-1.8	9	Unrestricted visibility		4000	2	No precipitation/ clear	Gentle Breeze (7-10)	304	-12.8	986.7	Steaming	Bird	1030		Near (0-300m)	2	0	0	0	0	0	0	0	0		Forward Quadrant
108101	1997-10-16 06:00:00	1997	10	16	6	0	0	0	-63.8	67.7167		215	calm-glassy	-1.8	9	Unrestricted visibility		4000	2	No precipitation/ clear	Gentle Breeze (7-10)	304	-12.8	986.7	Steaming	Bird	1045			2	0	0	0	0	0	0	0	0		Forward Quadrant
108102	1997-10-17 04:00:00	1997	10	17	4	0	0	0	-64.5667	66.9167		217	calm-glassy	-1.7	10	Unrestricted visibility		4000	2	No precipitation/ clear	Gentle Breeze (7-10)	99	-13.5	982.6	Steaming	Bird	1030		Near (0-300m)	10	0	0	0	0	0	10	0	0		Forward Quadrant
108103	1997-10-17 05:00:00	1997	10	17	5	0	0	0	-64.5833	66.88		217	calm-glassy	-1.8	10	Unrestricted visibility		4000	2	No precipitation/ clear	Gentle Breeze (7-10)	105	-13.4	982.6	Steaming	Bird	1030		Near (0-300m)	1	0	0	0	0	0	1	0	0		Forward Quadrant
108105	1997-10-24 05:00:00	1997	10	24	5	0	0	0	-62.7167	72.35	5	120	calm-glassy	-1.7	8	Unrestricted visibility		4000	0	No precipitation/ clear	Moderate Breeze (11-16)	246	-10	979.4	Steaming	Bird	1030		Near (0-300m)	3	0	0	0	0	0	3	0	0		Forward Quadrant
108106	1997-10-24 05:00:00	1997	10	24	5	0	0	0	-62.7167	72.35	5	120	calm-glassy	-1.7	8	Unrestricted visibility		4000	0	No precipitation/ clear	Moderate Breeze (11-16)	246	-10	979.4	Steaming	Bird	1030		Near (0-300m)	5	5	0	0	0	0	0	0	0		Stern count
108107	1997-10-24 05:00:00	1997	10	24	5	0	0	0	-62.7167	72.35	5	120	calm-glassy	-1.7	8	Unrestricted visibility		4000	0	No precipitation/ clear	Moderate Breeze (11-16)	246	-10	979.4	Steaming	Bird	1086		Near (0-300m)	3	0	0	3	0	0	0	0	0		Forward Quadrant
108108	1997-10-24 05:00:00	1997	10	24	5	0	0	0	-62.7167	72.35	5	120	calm-glassy	-1.7	8	Unrestricted visibility		4000	0	No precipitation/ clear	Moderate Breeze (11-16)	246	-10	979.4	Steaming	Bird	1e+05		Near (0-300m)	3	0	0	3	0	0	0	0	0		Forward Quadrant
108109	1997-12-02 07:12:00	1997	12	2	7	12	0	0	-54.4333	141.45	17	197	smooth-wavelet (0.10 - 0.50 m)	3.6	0		33.8311	2969	2	No precipitation/ clear	Calm (0-0.9)		3.5	1001	Steaming	Bird	1061		Near (0-300m)	1	0	0	0	0	0	1	0	0	100	Forward Quadrant
108110	1997-12-02 07:12:00	1997	12	2	7	12	0	0	-54.4333	141.45	17	197	smooth-wavelet (0.10 - 0.50 m)	3.6	0		33.8311	2969	2	No precipitation/ clear	Calm (0-0.9)		3.5	1001	Steaming	Bird	1024		Near (0-300m)	7	7	0	0	0	0	0	0	0		Forward Quadrant
108111	1997-12-02 07:12:00	1997	12	2	7	12	0	0	-54.4333	141.45	17	197	smooth-wavelet (0.10 - 0.50 m)	3.6	0		33.8311	2969	2	No precipitation/ clear	Calm (0-0.9)		3.5	1001	Steaming	Bird	1024		Near (0-300m)	65	20	20	0	0	0	25	0	0	188	Spot Observation
108114	1997-12-03 22:45:00	1997	12	3	22	45	0	0	-60.3833	128.9333	14	248	smooth-wavelet (0.10 - 0.50 m)	0.7	0	Unrestricted visibility	33.9183	4600	1	No precipitation/ clear	Light Breeze (4-6)	300	0.2	1000.7	Steaming	Bird	1062		Near (0-300m)	6	0	0	0	0	0	6	0	0	250	Forward Quadrant
108014	1997-10-01 08:00:00	1997	10	1	8	0	0	0	-59.6333	117.9667	5	238	moderate (1.25 - 2.50 m)	-0.5	0	Unrestricted visibility		4000	2	No precipitation/ clear	Fresh Breeze (17-21)	312	-2.8	990	Steaming	Bird	1059		Near (0-300m)	1	0	0	0	0	0	1	0	0		Spot Observation
108015	1997-10-01 08:00:00	1997	10	1	8	0	0	0	-59.6333	117.9667	5	238	moderate (1.25 - 2.50 m)	-0.5	0	Unrestricted visibility		4000	2	No precipitation/ clear	Fresh Breeze (17-21)	312	-2.8	990	Steaming	Bird	1030		Near (0-300m)	1	0	0	0	0	0	1	0	0		Forward Quadrant
108016	1997-10-01 08:00:00	1997	10	1	8	0	0	0	-59.6333	117.9667	5	238	moderate (1.25 - 2.50 m)	-0.5	0	Unrestricted visibility		4000	2	No precipitation/ clear	Fresh Breeze (17-21)	312	-2.8	990	Steaming	Bird	1030		Near (0-300m)	2	0	0	0	0	0	2	0	0		Spot Observation
108017	1997-10-01 09:00:00	1997	10	1	9	0	0	0	-59.7333	117.7667	10	239	moderate (1.25 - 2.50 m)	-1.3	0	Unrestricted visibility		4000	2	No precipitation/ clear	Fresh Breeze (17-21)	312	-3.3	991.1	Steaming	Bird	1060		Near (0-300m)	2	0	0	0	0	0	0	0	2		Stern count
108018	1997-10-01 09:00:00	1997	10	1	9	0	0	0	-59.7333	117.7667	10	239	moderate (1.25 - 2.50 m)	-1.3	0	Unrestricted visibility		4000	2	No precipitation/ clear	Fresh Breeze (17-21)	312	-3.3	991.1	Steaming	Bird	1057		Near (0-300m)	2	0	0	0	0	0	2	0	0		Forward Quadrant
108019	1997-10-01 09:00:00	1997	10	1	9	0	0	0	-59.7333	117.7667	10	239	moderate (1.25 - 2.50 m)	-1.3	0	Unrestricted visibility		4000	2	No precipitation/ clear	Fresh Breeze (17-21)	312	-3.3	991.1	Steaming	Bird	1057		Near (0-300m)	2	0	0	0	0	0	0	0	2		Stern count
108020	1997-10-01 09:00:00	1997	10	1	9	0	0	0	-59.7333	117.7667	10	239	moderate (1.25 - 2.50 m)	-1.3	0	Unrestricted visibility		4000	2	No precipitation/ clear	Fresh Breeze (17-21)	312	-3.3	991.1	Steaming	Bird	1030		Near (0-300m)	2	0	0	0	0	0	0	0	2		Stern count
108021	1997-10-01 09:00:00	1997	10	1	9	0	0	0	-59.7333	117.7667	10	239	moderate (1.25 - 2.50 m)	-1.3	0	Unrestricted visibility		4000	2	No precipitation/ clear	Fresh Breeze (17-21)	312	-3.3	991.1	Steaming	Bird	110509		Near (0-300m)	3	0	0	0	0	0	3	0	0		Spot Observation
108022	1997-10-01 23:00:00	1997	10	1	23	0	0	0	-61.5333	114.9167	10	239	slight (0.50 - 1.25 m)	-1.3	0	less than 300 m		4000	2	Snow	Moderate Breeze (11-16)	162	-2	981	Steaming	Bird	1030	Adult		3	0	0	0	0	0	3	0	0		Spot Observation
108023	1997-10-02 00:01:00	1997	10	2	0	1	0	0	-61.75	114.6167	10	277	slight (0.50 - 1.25 m)	-1.7	0	300m - 1km		4000	2	Snow	Fresh Breeze (17-21)	180	-1.6	981	Steaming	Bird	1045			1	0	0	0	0	0	1	0	0		Spot Observation
108024	1997-10-02 01:00:00	1997	10	2	1	0	0	0	-61.85	114.5	9	213	smooth-wavelet (0.10 - 0.50 m)	-1.8	8	less than 300 m		4000	2	Snow	Strong Breeze (22-27)	36	-1.8	976.3	Steaming	Bird	1030		Near (0-300m)	2	0	0	0	0	0	2	0	0		Forward Quadrant
108025	1997-10-02 01:00:00	1997	10	2	1	0	0	0	-61.85	114.5	9	213	smooth-wavelet (0.10 - 0.50 m)	-1.8	8	less than 300 m		4000	2	Snow	Strong Breeze (22-27)	36	-1.8	976.3	Steaming	Bird	1030			3	0	0	0	0	0	0	0	3		Stern count
108026	1997-10-02 01:00:00	1997	10	2	1	0	0	0	-61.85	114.5	9	213	smooth-wavelet (0.10 - 0.50 m)	-1.8	8	less than 300 m		4000	2	Snow	Strong Breeze (22-27)	36	-1.8	976.3	Steaming	Bird	1045		Near (0-300m)	8	0	0	0	0	0	8	0	0		Forward Quadrant
108027	1997-10-02 02:00:00	1997	10	2	2	0	0	0	-62	114.3	2	218	calm-rippled (0.00 - 0.10 m)	-1.7	5	300m - 1km		4000	2	Snow	Moderate Breeze (11-16)	50	-1.8	974.6	Steaming	Bird	1030		Near (0-300m)	2	0	0	0	0	0	0	0	0		Forward Quadrant
108029	1997-10-02 02:00:00	1997	10	2	2	0	0	0	-62	114.3	2	218	calm-rippled (0.00 - 0.10 m)	-1.7	5	300m - 1km		4000	2	Snow	Moderate Breeze (11-16)	50	-1.8	974.6	Steaming	Bird	1045		Near (0-300m)	2	0	0	0	0	0	0	0	0		Forward Quadrant
108030	1997-10-02 02:00:00	1997	10	2	2	0	0	0	-62	114.3	2	218	calm-rippled (0.00 - 0.10 m)	-1.7	5	300m - 1km		4000	2	Snow	Moderate Breeze (11-16)	50	-1.8	974.6	Steaming	Bird	1045			8	0	0	0	0	0	0	0	0		Stern count
108032	1997-10-02 02:57:00	1997	10	2	2	57	0	0	-62.1667	114.0833	12	209	calm-rippled (0.00 - 0.10 m)	-1.7	5	2 km		4000	2	No precipitation/ clear	Gentle Breeze (7-10)	44	-1.6	971.7	Steaming	Bird	1030			10	0	0	0	0	0	10	0	0		Forward Quadrant
108033	1997-10-02 02:57:00	1997	10	2	2	57	0	0	-62.1667	114.0833	12	209	calm-rippled (0.00 - 0.10 m)	-1.7	5	2 km		4000	2	No precipitation/ clear	Gentle Breeze (7-10)	44	-1.6	971.7	Steaming	Bird	1030			5	0	0	0	0	0	0	0	0		Stern count
108034	1997-10-02 02:57:00	1997	10	2	2	57	0	0	-62.1667	114.0833	12	209	calm-rippled (0.00 - 0.10 m)	-1.7	5	2 km		4000	2	No precipitation/ clear	Gentle Breeze (7-10)	44	-1.6	971.7	Steaming	Bird	1045		Near (0-300m)	9	0	0	0	0	0	9	0	0		Forward Quadrant
108035	1997-10-02 02:57:00	1997	10	2	2	57	0	0	-62.1667	114.0833	12	209	calm-rippled (0.00 - 0.10 m)	-1.7	5	2 km		4000	2	No precipitation/ clear	Gentle Breeze (7-10)	44	-1.6	971.7	Steaming	Bird	1045			16	0	0	0	0	0	0	0	0		Stern count
108036	1997-10-02 02:57:00	1997	10	2	2	57	0	0	-62.1667	114.0833	12	209	calm-rippled (0.00 - 0.10 m)	-1.7	5	2 km		4000	2	No precipitation/ clear	Gentle Breeze (7-10)	44	-1.6	971.7	Steaming	Bird	1058			3	0	0	0	0	0	3	0	0		Forward Quadrant
108037	1997-10-02 04:01:00	1997	10	2	4	1	0	0	-62.3333	113.8167	10	216	calm-rippled (0.00 - 0.10 m)	-1.7	1	Unrestricted visibility		4000	2	No precipitation/ clear	Gentle Breeze (7-10)	44	-1.6	971.7	Steaming	Bird	1030		Near (0-300m)	5	0	0	0	0	0	5	0	0		Forward Quadrant
108039	1997-10-02 04:01:00	1997	10	2	4	1	0	0	-62.3333	113.8167	10	216	calm-rippled (0.00 - 0.10 m)	-1.7	1	Unrestricted visibility		4000	2	No precipitation/ clear	Gentle Breeze (7-10)	44	-1.6	971.7	Steaming	Bird	1045			5	0	0	0	0	0	0	0	5		Stern count
108040	1997-10-02 05:05:00	1997	10	2	5	5	0	0	-62.5	113.5833	6	221	smooth-wavelet (0.10 - 0.50 m)	-1.7	6	Unrestricted visibility		4000	2	No precipitation/ clear	Near Gale (28-33)	5	-1	972.6	Steaming	Bird	1057		Near (0-300m)	1	0	0	0	0	0	1	0	0		Forward Quadrant
108041	1997-10-02 05:05:00	1997	10	2	5	5	0	0	-62.5	113.5833	6	221	smooth-wavelet (0.10 - 0.50 m)	-1.7	6	Unrestricted visibility		4000	2	No precipitation/ clear	Near Gale (28-33)	5	-1	972.6	Steaming	Bird	1030		Near (0-300m)	8	0	0	0	0	0	8	0	0		Forward Quadrant
109908	1998-05-05 09:41:00	1998	5	5	9	41	0	0	-62.919	80.9773	9.6	104	calm-rippled (0.00 - 0.10 m)	-1.7	8	Unrestricted visibility		2875	1	No precipitation/ clear	Fresh Breeze (17-21)	135	-14.6929	982	Steaming	Bird	1045		Near (0-300m)	1	0	0	0	0	0	1	0	0	135	Husky format from PC logger
109909	1998-05-05 09:41:00	1998	5	5	9	41	0	0	-62.919	80.9773	9.6	104	calm-rippled (0.00 - 0.10 m)	-1.7	8	Unrestricted visibility		2875	1	No precipitation/ clear	Fresh Breeze (17-21)	135	-14.6929	982	Steaming	Bird	1045		Near (0-300m)	1	0	0	0	0	0	1	0	0	135	Husky format from PC logger
109910	1998-05-05 09:41:00	1998	5	5	9	41	0	0	-62.919	80.9773	9.6	104	calm-rippled (0.00 - 0.10 m)	-1.7	8	Unrestricted visibility		2875	1	No precipitation/ clear	Fresh Breeze (17-21)	135	-14.6929	982	Steaming	Bird	1045		Near (0-300m)	1	0	0	0	0	0	1	0	0	45	Husky format from PC logger
109911	1998-05-05 09:41:00	1998	5	5	9	41	0	0	-62.919	80.9773	9.6	104	calm-rippled (0.00 - 0.10 m)	-1.7	8	Unrestricted visibility		2875	1	No precipitation/ clear	Fresh Breeze (17-21)	135	-14.6929	982	Steaming	Bird	1030		Near (0-300m)	1	0	0	0	0	0	1	0	0	45	Husky format from PC logger
109912	1998-05-05 09:41:00	1998	5	5	9	41	0	0	-62.919	80.9773	9.6	104	calm-rippled (0.00 - 0.10 m)	-1.7	8	Unrestricted visibility		2875	1	No precipitation/ clear	Fresh Breeze (17-21)	135	-14.6929	982	Steaming	Bird	1045		Near (0-300m)	1	0	0	0	0	0	1	0	0	45	Husky format from PC logger
109913	1998-05-05 09:41:00	1998	5	5	9	41	0	0	-62.919	80.9773	9.6	104	calm-rippled (0.00 - 0.10 m)	-1.7	8	Unrestricted visibility		2875	1	No precipitation/ clear	Fresh Breeze (17-21)	135	-14.6929	982	Steaming	Bird	1045		Near (0-300m)	2	0	0	0	0	0	2	0	0	45	Husky format from PC logger
109914	1998-05-05 09:41:00	1998	5	5	9	41	0	0	-62.919	80.9773	9.6	104	calm-rippled (0.00 - 0.10 m)	-1.7	8	Unrestricted visibility		2875	1	No precipitation/ clear	Fresh Breeze (17-21)	135	-14.6929	982	Steaming	Bird	1045		Near (0-300m)	1	0	0	0	0	0	1	0	0	45	Husky format from PC logger
109915	1998-05-05 09:41:00	1998	5	5	9	41	0	0	-62.919	80.9773	9.6	104	calm-rippled (0.00 - 0.10 m)	-1.7	8	Unrestricted visibility		2875	1	No precipitation/ clear	Fresh Breeze (17-21)	135	-14.6929	982	Steaming	Bird	1045		Near (0-300m)	1	0	0	0	0	0	1	0	0	45	Husky format from PC logger
109918	1998-05-07 01:31:00	1998	5	7	1	31	0	0	-62.5835	92.3887	13.9	107	calm-rippled (0.00 - 0.10 m)	-1.7	6	4 km		2500	1	No precipitation/ clear	Strong Breeze (22-27)	225	-13.8	965	Steaming	Bird	1045		Near (0-300m)	2	0	0	0	0	0	2	0	0	135	Husky format from PC logger
109919	1998-05-07 01:31:00	1998	5	7	1	31	0	0	-62.5835	92.3887	13.9	107	calm-rippled (0.00 - 0.10 m)	-1.7	6	4 km		2500	1	No precipitation/ clear	Strong Breeze (22-27)	225	-13.8	965	Steaming	Bird	1030		Near (0-300m)	1	0	0	0	0	0	1	0	0	45	Husky format from PC logger
109920	1998-05-07 01:31:00	1998	5	7	1	31	0	0	-62.5835	92.3887	13.9	107	calm-rippled (0.00 - 0.10 m)	-1.7	6	4 km		2500	1	No precipitation/ clear	Strong Breeze (22-27)	225	-13.8	965	Steaming	Bird	1045		Near (0-300m)	1	0	0	0	0	0	1	0	0	90	Husky format from PC logger
109921	1998-05-07 01:31:00	1998	5	7	1	31	0	0	-62.5835	92.3887	13.9	107	calm-rippled (0.00 - 0.10 m)	-1.7	6	4 km		2500	1	No precipitation/ clear	Strong Breeze (22-27)	225	-13.8	965	Steaming	Bird	1045		Near (0-300m)	1	0	0	0	0	0	1	0	0	90	Husky format from PC logger
109922	1998-05-07 01:31:00	1998	5	7	1	31	0	0	-62.5835	92.3887	13.9	107	calm-rippled (0.00 - 0.10 m)	-1.7	6	4 km		2500	1	No precipitation/ clear	Strong Breeze (22-27)	225	-13.8	965	Steaming	Bird	1045		Near (0-300m)	1	0	0	0	0	0	1	0	0	90	Husky format from PC logger
109923	1998-05-07 01:31:00	1998	5	7	1	31	0	0	-62.5835	92.3887	13.9	107	calm-rippled (0.00 - 0.10 m)	-1.7	6	4 km		2500	1	No precipitation/ clear	Strong Breeze (22-27)	225	-13.8	965	Steaming	Bird	1045		Near (0-300m)	1	0	0	0	0	0	1	0	0	135	Husky format from PC logger
109924	1998-05-07 01:31:00	1998	5	7	1	31	0	0	-62.5835	92.3887	13.9	107	calm-rippled (0.00 - 0.10 m)	-1.7	6	4 km		2500	1	No precipitation/ clear	Strong Breeze (22-27)	225	-13.8	965	Steaming	Bird	1045		Near (0-300m)	1	0	0	0	0	0	1	0	0	135	Husky format from PC logger
109926	1998-05-07 01:31:00	1998	5	7	1	31	0	0	-62.5835	92.3887	13.9	107	calm-rippled (0.00 - 0.10 m)	-1.7	6	4 km		2500	1	No precipitation/ clear	Strong Breeze (22-27)	225	-13.8	965	Steaming	Bird	1045		Near (0-300m)	1	0	0	0	0	0	1	0	0	45	Husky format from PC logger
109927	1998-05-07 02:08:00	1998	5	7	2	8	0	0	-62.6067	92.6873	13.9	107	calm-rippled (0.00 - 0.10 m)	-1.7	6	4 km		2500	1	No precipitation/ clear	Strong Breeze (22-27)	225	-13.3872	965	Steaming	Bird	1045		Near (0-300m)	1	0	0	0	0	0	1	0	0	45	Husky format from PC logger
109929	1998-05-07 02:08:00	1998	5	7	2	8	0	0	-62.6067	92.6873	13.9	107	calm-rippled (0.00 - 0.10 m)	-1.7	6	4 km		2500	1	No precipitation/ clear	Strong Breeze (22-27)	225	-13.3872	965	Steaming	Bird	1045		Near (0-300m)	1	0	0	0	0	0	1	0	0	45	Husky format from PC logger
109930	1998-05-07 02:08:00	1998	5	7	2	8	0	0	-62.6067	92.6873	13.9	107	calm-rippled (0.00 - 0.10 m)	-1.7	6	4 km		2500	1	No precipitation/ clear	Strong Breeze (22-27)	225	-13.3872	965	Steaming	Bird	1045		Near (0-300m)	2	0	0	0	0	0	2	0	0	270	Husky format from PC logger
109931	1998-05-07 02:08:00	1998	5	7	2	8	0	0	-62.6067	92.6873	13.9	107	calm-rippled (0.00 - 0.10 m)	-1.7	6	4 km		2500	1	No precipitation/ clear	Strong Breeze (22-27)	225	-13.3872	965	Steaming	Bird	1030		Near (0-300m)	3	0	0	0	0	0	3	0	0	270	Husky format from PC logger
109932	1998-05-07 02:08:00	1998	5	7	2	8	0	0	-62.6067	92.6873	13.9	107	calm-rippled (0.00 - 0.10 m)	-1.7	6	4 km		2500	1	No precipitation/ clear	Strong Breeze (22-27)	225	-13.3872	965	Steaming	Bird	1030		Near (0-300m)	1	0	0	0	0	0	1	0	0	225	Husky format from PC logger
109933	1998-05-07 02:08:00	1998	5	7	2	8	0	0	-62.6067	92.6873	13.9	107	calm-rippled (0.00 - 0.10 m)	-1.7	6	4 km		2500	1	No precipitation/ clear	Strong Breeze (22-27)	225	-13.3872	965	Steaming	Bird	1045		Near (0-300m)	1	0	0	0	0	0	1	0	0	45	Husky format from PC logger
109934	1998-05-07 02:08:00	1998	5	7	2	8	0	0	-62.6067	92.6873	13.9	107	calm-rippled (0.00 - 0.10 m)	-1.7	6	4 km		2500	1	No precipitation/ clear	Strong Breeze (22-27)	225	-13.3872	965	Steaming	Bird	1045		Near (0-300m)	4	0	0	0	0	0	4	0	0	270	Husky format from PC logger
109935	1998-05-07 02:08:00	1998	5	7	2	8	0	0	-62.6067	92.6873	13.9	107	calm-rippled (0.00 - 0.10 m)	-1.7	6	4 km		2500	1	No precipitation/ clear	Strong Breeze (22-27)	225	-13.3872	965	Steaming	Bird	1030		Near (0-300m)	1	0	0	0	0	0	1	0	0	270	Husky format from PC logger
109936	1998-05-07 02:08:00	1998	5	7	2	8	0	0	-62.6067	92.6873	13.9	107	calm-rippled (0.00 - 0.10 m)	-1.7	6	4 km		2500	1	No precipitation/ clear	Strong Breeze (22-27)	225	-13.3872	965	Steaming	Bird	1060		Near (0-300m)	1	0	0	0	0	0	1	0	0	270	Husky format from PC logger
109937	1998-05-07 02:33:00	1998	5	7	2	33	0	0	-62.6218	92.8818	13.9	107	calm-rippled (0.00 - 0.10 m)	-1.7	6	4 km		2500	1	No precipitation/ clear	Strong Breeze (22-27)	225	-13.5201	965	Steaming	Bird	1030		Near (0-300m)	3	0	0	0	0	0	3	0	0	180	Husky format from PC logger
109939	1998-05-07 02:33:00	1998	5	7	2	33	0	0	-62.6218	92.8818	13.9	107	calm-rippled (0.00 - 0.10 m)	-1.7	6	4 km		2500	1	No precipitation/ clear	Strong Breeze (22-27)	225	-13.5201	965	Steaming	Bird	1045		Near (0-300m)	2	0	0	0	0	0	2	0	0	90	Husky format from PC logger
109840	1998-05-03 09:03:00	1998	5	3	9	3	0	0	-64.864	77.9178	7	180	calm-glassy	-1.7	9	300m - 1km		2734	2	No precipitation/ clear	Fresh Breeze (17-21)	225	-17.6425	1006	Steaming	Bird	1030		Near (0-300m)	1	0	0	0	0	0	1	0	0	180	Husky format from PC logger
109841	1998-05-03 09:03:00	1998	5	3	9	3	0	0	-64.864	77.9178	7	180	calm-glassy	-1.7	9	300m - 1km		2734	2	No precipitation/ clear	Fresh Breeze (17-21)	225	-17.6425	1006	Steaming	Bird	1045		Near (0-300m)	1	0	0	0	0	0	1	0	0	180	Husky format from PC logger
109842	1998-05-03 09:03:00	1998	5	3	9	3	0	0	-64.864	77.9178	7	180	calm-glassy	-1.7	9	300m - 1km		2734	2	No precipitation/ clear	Fresh Breeze (17-21)	225	-17.6425	1006	Steaming	Bird	1030		Near (0-300m)	1	0	0	0	0	0	1	0	0	180	Husky format from PC logger
109843	1998-05-03 09:03:00	1998	5	3	9	3	0	0	-64.864	77.9178	7	180	calm-glassy	-1.7	9	300m - 1km		2734	2	No precipitation/ clear	Fresh Breeze (17-21)	225	-17.6425	1006	Steaming	Bird	1045		Near (0-300m)	2	0	0	0	0	0	2	0	0	180	Husky format from PC logger
109844	1998-05-03 09:03:00	1998	5	3	9	3	0	0	-64.864	77.9178	7	180	calm-glassy	-1.7	9	300m - 1km		2734	2	No precipitation/ clear	Fresh Breeze (17-21)	225	-17.6425	1006	Steaming	Bird	1045		Near (0-300m)	2	0	0	0	0	0	2	0	0	180	Husky format from PC logger
109846	1998-05-03 09:03:00	1998	5	3	9	3	0	0	-64.864	77.9178	7	180	calm-glassy	-1.7	9	300m - 1km		2734	2	No precipitation/ clear	Fresh Breeze (17-21)	225	-17.6425	1006	Steaming	Bird	1030		Near (0-300m)	3	0	0	0	0	0	3	0	0	180	Husky format from PC logger
109847	1998-05-04 04:11:00	1998	5	4	4	11	0	0	-64.9778	78.033	2.3	258	calm-glassy	-1.7	9	10 km		2631	1	No precipitation/ clear	Fresh Breeze (17-21)	225	-22.5666	1009	Steaming	Bird	1045		Near (0-300m)	1	0	0	0	0	0	1	0	0	270	Husky format from PC logger
109848	1998-05-04 04:11:00	1998	5	4	4	11	0	0	-64.9778	78.033	2.3	258	calm-glassy	-1.7	9	10 km		2631	1	No precipitation/ clear	Fresh Breeze (17-21)	225	-22.5666	1009	Steaming	Bird	1045		Near (0-300m)	1	0	0	0	0	0	1	0	0	270	Husky format from PC logger
109849	1998-05-04 04:11:00	1998	5	4	4	11	0	0	-64.9778	78.033	2.3	258	calm-glassy	-1.7	9	10 km		2631	1	No precipitation/ clear	Fresh Breeze (17-21)	225	-22.5666	1009	Steaming	Bird	1045		Near (0-300m)	2	0	0	0	0	0	2	0	0	180	Husky format from PC logger
109850	1998-05-04 04:11:00	1998	5	4	4	11	0	0	-64.9778	78.033	2.3	258	calm-glassy	-1.7	9	10 km		2631	1	No precipitation/ clear	Fresh Breeze (17-21)	225	-22.5666	1009	Steaming	Bird	1045		Near (0-300m)	2	0	0	0	0	0	2	0	0	180	Husky format from PC logger
109284	1998-04-26 07:39:00	1998	4	26	7	39	0	0	-62.931	105.582	12.5	270	moderate (1.25 - 2.50 m)	-0.4	0	300m - 1km	33.9428	2500	1	No precipitation/ clear	Moderate Breeze (11-16)	270	-3.13797	954	Steaming	Bird	110510		Near (0-300m)	1	0	0	0	0	0	1	0	0	90	Husky format from PC logger
109285	1998-04-26 07:39:00	1998	4	26	7	39	0	0	-62.931	105.582	12.5	270	moderate (1.25 - 2.50 m)	-0.4	0	300m - 1km	33.9428	2500	1	No precipitation/ clear	Moderate Breeze (11-16)	270	-3.13797	954	Steaming	Bird	1045		Near (0-300m)	1	0	0	0	0	0	1	0	0	270	Husky format from PC logger
109286	1998-04-26 08:38:00	1998	4	26	8	38	0	0	-62.924	105.1467	12.7	270	moderate (1.25 - 2.50 m)	-0.8	0	300m - 1km	33.9667	2500	1	No precipitation/ clear	Strong Breeze (22-27)	270	-3.91407	956	Steaming	Bird	1030		Near (0-300m)	12	0	0	0	0	0	12	0	0	270	Husky format from PC logger
109287	1998-04-26 08:38:00	1998	4	26	8	38	0	0	-62.924	105.1467	12.7	270	moderate (1.25 - 2.50 m)	-0.8	0	300m - 1km	33.9667	2500	1	No precipitation/ clear	Strong Breeze (22-27)	270	-3.91407	956	Steaming	Bird	1030		Near (0-300m)	27	0	0	0	0	0	27	0	0	270	Husky format from PC logger
109288	1998-04-26 08:38:00	1998	4	26	8	38	0	0	-62.924	105.1467	12.7	270	moderate (1.25 - 2.50 m)	-0.8	0	300m - 1km	33.9667	2500	1	No precipitation/ clear	Strong Breeze (22-27)	270	-3.91407	956	Steaming	Bird	1045		Near (0-300m)	1	0	0	0	0	0	1	0	0	270	Husky format from PC logger
109289	1998-04-26 08:38:00	1998	4	26	8	38	0	0	-62.924	105.1467	12.7	270	moderate (1.25 - 2.50 m)	-0.8	0	300m - 1km	33.9667	2500	1	No precipitation/ clear	Strong Breeze (22-27)	270	-3.91407	956	Steaming	Bird	1045		Near (0-300m)	1	0	0	0	0	0	1	0	0	90	Husky format from PC logger
109290	1998-04-26 08:38:00	1998	4	26	8	38	0	0	-62.924	105.1467	12.7	270	moderate (1.25 - 2.50 m)	-0.8	0	300m - 1km	33.9667	2500	1	No precipitation/ clear	Strong Breeze (22-27)	270	-3.91407	956	Steaming	Bird	1058		Near (0-300m)	1	0	0	0	0	0	1	0	0	315	Husky format from PC logger
109291	1998-04-26 08:38:00	1998	4	26	8	38	0	0	-62.924	105.1467	12.7	270	moderate (1.25 - 2.50 m)	-0.8	0	300m - 1km	33.9667	2500	1	No precipitation/ clear	Strong Breeze (22-27)	270	-3.91407	956	Steaming	Bird	1045		Near (0-300m)	1	0	0	0	0	0	1	0	0	135	Husky format from PC logger
109292	1998-04-26 08:38:00	1998	4	26	8	38	0	0	-62.924	105.1467	12.7	270	moderate (1.25 - 2.50 m)	-0.8	0	300m - 1km	33.9667	2500	1	No precipitation/ clear	Strong Breeze (22-27)	270	-3.91407	956	Steaming	Bird	1045		Near (0-300m)	2	0	0	0	0	0	2	0	0	135	Husky format from PC logger
109293	1998-04-26 08:38:00	1998	4	26	8	38	0	0	-62.924	105.1467	12.7	270	moderate (1.25 - 2.50 m)	-0.8	0	300m - 1km	33.9667	2500	1	No precipitation/ clear	Strong Breeze (22-27)	270	-3.91407	956	Steaming	Bird	1030		Near (0-300m)	56	0	0	0	0	0	56	0	0	270	Husky format from PC logger
109294	1998-04-26 08:38:00	1998	4	26	8	38	0	0	-62.924	105.1467	12.7	270	moderate (1.25 - 2.50 m)	-0.8	0	300m - 1km	33.9667	2500	1	No precipitation/ clear	Strong Breeze (22-27)	270	-3.91407	956	Steaming	Bird	1045		Near (0-300m)	8	0	0	0	0	0	8	0	0	270	Husky format from PC logger
109295	1998-04-26 08:38:00	1998	4	26	8	38	0	0	-62.924	105.1467	12.7	270	moderate (1.25 - 2.50 m)	-0.8	0	300m - 1km	33.9667	2500	1	No precipitation/ clear	Strong Breeze (22-27)	270	-3.91407	956	Steaming	Bird	1045		Near (0-300m)	2	0	0	0	0	0	2	0	0	135	Husky format from PC logger
109296	1998-04-27 01:09:00	1998	4	27	1	9	0	0	-62.921	99.5712	12	270	smooth-wavelet (0.10 - 0.50 m)	-1.7	8	10 km	34.0918	2093	1	No precipitation/ clear	Fresh Breeze (17-21)	225	-7.36169	971	Steaming	Bird	1030		Near (0-300m)	8	0	0	0	0	0	8	0	0	270	Husky format from PC logger
109297	1998-04-27 01:09:00	1998	4	27	1	9	0	0	-62.921	99.5712	12	270	smooth-wavelet (0.10 - 0.50 m)	-1.7	8	10 km	34.0918	2093	1	No precipitation/ clear	Fresh Breeze (17-21)	225	-7.36169	971	Steaming	Bird	1045		Near (0-300m)	5	0	0	0	0	0	5	0	0	270	Husky format from PC logger
109298	1998-04-27 01:09:00	1998	4	27	1	9	0	0	-62.921	99.5712	12	270	smooth-wavelet (0.10 - 0.50 m)	-1.7	8	10 km	34.0918	2093	1	No precipitation/ clear	Fresh Breeze (17-21)	225	-7.36169	971	Steaming	Bird	1030		Near (0-300m)	7	0	0	0	0	0	7	0	0	270	Husky format from PC logger
109299	1998-04-27 01:09:00	1998	4	27	1	9	0	0	-62.921	99.5712	12	270	smooth-wavelet (0.10 - 0.50 m)	-1.7	8	10 km	34.0918	2093	1	No precipitation/ clear	Fresh Breeze (17-21)	225	-7.36169	971	Steaming	Bird	1045		Near (0-300m)	1	0	0	0	0	0	1	0	0	270	Husky format from PC logger
109300	1998-04-27 01:09:00	1998	4	27	1	9	0	0	-62.921	99.5712	12	270	smooth-wavelet (0.10 - 0.50 m)	-1.7	8	10 km	34.0918	2093	1	No precipitation/ clear	Fresh Breeze (17-21)	225	-7.36169	971	Steaming	Bird	1030		Near (0-300m)	3	0	0	0	0	0	3	0	0	180	Husky format from PC logger
109301	1998-04-27 01:09:00	1998	4	27	1	9	0	0	-62.921	99.5712	12	270	smooth-wavelet (0.10 - 0.50 m)	-1.7	8	10 km	34.0918	2093	1	No precipitation/ clear	Fresh Breeze (17-21)	225	-7.36169	971	Steaming	Bird	1030		Near (0-300m)	7	0	0	0	0	0	7	0	0	270	Husky format from PC logger
109303	1998-04-27 01:09:00	1998	4	27	1	9	0	0	-62.921	99.5712	12	270	smooth-wavelet (0.10 - 0.50 m)	-1.7	8	10 km	34.0918	2093	1	No precipitation/ clear	Fresh Breeze (17-21)	225	-7.36169	971	Steaming	Bird	1045		Near (0-300m)	2	0	0	0	0	0	2	0	0	270	Husky format from PC logger
109304	1998-04-27 01:09:00	1998	4	27	1	9	0	0	-62.921	99.5712	12	270	smooth-wavelet (0.10 - 0.50 m)	-1.7	8	10 km	34.0918	2093	1	No precipitation/ clear	Fresh Breeze (17-21)	225	-7.36169	971	Steaming	Bird	1030		Near (0-300m)	21	0	0	0	0	0	21	0	0	270	Husky format from PC logger
109305	1998-04-27 01:09:00	1998	4	27	1	9	0	0	-62.921	99.5712	12	270	smooth-wavelet (0.10 - 0.50 m)	-1.7	8	10 km	34.0918	2093	1	No precipitation/ clear	Fresh Breeze (17-21)	225	-7.36169	971	Steaming	Bird	1030		Near (0-300m)	17	0	0	0	0	0	17	0	0	270	Husky format from PC logger
109306	1998-04-27 01:47:00	1998	4	27	1	47	0	0	-62.9183	99.2485	12	270	smooth-wavelet (0.10 - 0.50 m)	-1.5	8	10 km	34.0416	2358	1	No precipitation/ clear	Light Breeze (4-6)	45	-7.765	970	Steaming	Bird	1045		Near (0-300m)	2	0	0	0	0	0	2	0	0	270	Husky format from PC logger
109307	1998-04-27 01:47:00	1998	4	27	1	47	0	0	-62.9183	99.2485	12	270	smooth-wavelet (0.10 - 0.50 m)	-1.5	8	10 km	34.0416	2358	1	No precipitation/ clear	Light Breeze (4-6)	45	-7.765	970	Steaming	Bird	1045		Near (0-300m)	7	0	0	0	0	0	7	0	0	270	Husky format from PC logger
109308	1998-04-27 01:47:00	1998	4	27	1	47	0	0	-62.9183	99.2485	12	270	smooth-wavelet (0.10 - 0.50 m)	-1.5	8	10 km	34.0416	2358	1	No precipitation/ clear	Light Breeze (4-6)	45	-7.765	970	Steaming	Bird	1030		Near (0-300m)	10	0	0	0	0	0	10	0	0	270	Husky format from PC logger
109309	1998-04-27 01:47:00	1998	4	27	1	47	0	0	-62.9183	99.2485	12	270	smooth-wavelet (0.10 - 0.50 m)	-1.5	8	10 km	34.0416	2358	1	No precipitation/ clear	Light Breeze (4-6)	45	-7.765	970	Steaming	Bird	1045		Near (0-300m)	2	0	0	0	0	0	2	0	0	270	Husky format from PC logger
109310	1998-04-27 01:47:00	1998	4	27	1	47	0	0	-62.9183	99.2485	12	270	smooth-wavelet (0.10 - 0.50 m)	-1.5	8	10 km	34.0416	2358	1	No precipitation/ clear	Light Breeze (4-6)	45	-7.765	970	Steaming	Bird	1030		Near (0-300m)	5	0	0	0	0	0	5	0	0	270	Husky format from PC logger
109311	1998-04-27 01:47:00	1998	4	27	1	47	0	0	-62.9183	99.2485	12	270	smooth-wavelet (0.10 - 0.50 m)	-1.5	8	10 km	34.0416	2358	1	No precipitation/ clear	Light Breeze (4-6)	45	-7.765	970	Steaming	Bird	1045		Near (0-300m)	8	0	0	0	0	0	8	0	0	270	Husky format from PC logger
109313	1998-04-27 01:47:00	1998	4	27	1	47	0	0	-62.9183	99.2485	12	270	smooth-wavelet (0.10 - 0.50 m)	-1.5	8	10 km	34.0416	2358	1	No precipitation/ clear	Light Breeze (4-6)	45	-7.765	970	Steaming	Bird	1030		Near (0-300m)	52	0	0	0	0	0	52	0	0	270	Husky format from PC logger
109314	1998-04-27 01:47:00	1998	4	27	1	47	0	0	-62.9183	99.2485	12	270	smooth-wavelet (0.10 - 0.50 m)	-1.5	8	10 km	34.0416	2358	1	No precipitation/ clear	Light Breeze (4-6)	45	-7.765	970	Steaming	Bird	1058		Near (0-300m)	1	0	0	0	0	0	1	0	0	270	Husky format from PC logger
109315	1998-04-27 01:47:00	1998	4	27	1	47	0	0	-62.9183	99.2485	12	270	smooth-wavelet (0.10 - 0.50 m)	-1.5	8	10 km	34.0416	2358	1	No precipitation/ clear	Light Breeze (4-6)	45	-7.765	970	Steaming	Bird	1030		Near (0-300m)	2	0	0	0	0	0	2	0	0	270	Husky format from PC logger
109316	1998-04-27 01:53:00	1998	4	27	1	53	0	0	-62.918	99.1993	12	270	smooth-wavelet (0.10 - 0.50 m)	-1.5	8	10 km	34.0331	2399	1	No precipitation/ clear	Light Breeze (4-6)	45	-7.65127	970	Steaming	Bird	1045		Near (0-300m)	2	0	0	0	0	0	2	0	0	270	Husky format from PC logger
109317	1998-04-27 01:53:00	1998	4	27	1	53	0	0	-62.918	99.1993	12	270	smooth-wavelet (0.10 - 0.50 m)	-1.5	8	10 km	34.0331	2399	1	No precipitation/ clear	Light Breeze (4-6)	45	-7.65127	970	Steaming	Bird	1045		Near (0-300m)	2	0	0	0	0	0	2	0	0	270	Husky format from PC logger
109318	1998-04-27 01:53:00	1998	4	27	1	53	0	0	-62.918	99.1993	12	270	smooth-wavelet (0.10 - 0.50 m)	-1.5	8	10 km	34.0331	2399	1	No precipitation/ clear	Light Breeze (4-6)	45	-7.65127	970	Steaming	Bird	1045		Near (0-300m)	2	0	0	0	0	0	2	0	0	270	Husky format from PC logger
109319	1998-04-27 01:53:00	1998	4	27	1	53	0	0	-62.918	99.1993	12	270	smooth-wavelet (0.10 - 0.50 m)	-1.5	8	10 km	34.0331	2399	1	No precipitation/ clear	Light Breeze (4-6)	45	-7.65127	970	Steaming	Bird	1030		Near (0-300m)	7	0	0	0	0	0	7	0	0	270	Husky format from PC logger
109320	1998-04-27 01:53:00	1998	4	27	1	53	0	0	-62.918	99.1993	12	270	smooth-wavelet (0.10 - 0.50 m)	-1.5	8	10 km	34.0331	2399	1	No precipitation/ clear	Light Breeze (4-6)	45	-7.65127	970	Steaming	Bird	1045		Near (0-300m)	1	0	0	0	0	0	1	0	0	270	Husky format from PC logger
109322	1998-04-27 01:53:00	1998	4	27	1	53	0	0	-62.918	99.1993	12	270	smooth-wavelet (0.10 - 0.50 m)	-1.5	8	10 km	34.0331	2399	1	No precipitation/ clear	Light Breeze (4-6)	45	-7.65127	970	Steaming	Bird	1045		Near (0-300m)	2	0	0	0	0	0	2	0	0	270	Husky format from PC logger
109323	1998-04-27 01:53:00	1998	4	27	1	53	0	0	-62.918	99.1993	12	270	smooth-wavelet (0.10 - 0.50 m)	-1.5	8	10 km	34.0331	2399	1	No precipitation/ clear	Light Breeze (4-6)	45	-7.65127	970	Steaming	Bird	1030		Near (0-300m)	2	0	0	0	0	0	2	0	0	270	Husky format from PC logger
108688	1998-04-09 01:02:00	1998	4	9	1	2	0	0	-52.0218	144.6485	5.3	91	moderate (1.25 - 2.50 m)	5.1	0	4 km	33.7756	2500	1	No precipitation/ clear	Gale (34-40)	270	5.60144	988	Steaming	Bird	110508		Near (0-300m)	2	0	0	0	0	0	2	0	0	180	Husky format from PC logger
108689	1998-04-09 01:02:00	1998	4	9	1	2	0	0	-52.0218	144.6485	5.3	91	moderate (1.25 - 2.50 m)	5.1	0	4 km	33.7756	2500	1	No precipitation/ clear	Gale (34-40)	270	5.60144	988	Steaming	Bird	110508		Near (0-300m)	2	0	0	0	0	0	2	0	0	180	Husky format from PC logger
108690	1998-04-09 01:02:00	1998	4	9	1	2	0	0	-52.0218	144.6485	5.3	91	moderate (1.25 - 2.50 m)	5.1	0	4 km	33.7756	2500	1	No precipitation/ clear	Gale (34-40)	270	5.60144	988	Steaming	Bird	110508		Near (0-300m)	3	0	0	0	0	0	3	0	0	180	Husky format from PC logger
108691	1998-04-09 01:02:00	1998	4	9	1	2	0	0	-52.0218	144.6485	5.3	91	moderate (1.25 - 2.50 m)	5.1	0	4 km	33.7756	2500	1	No precipitation/ clear	Gale (34-40)	270	5.60144	988	Steaming	Bird	110508		Near (0-300m)	2	0	0	0	0	0	2	0	0	180	Husky format from PC logger
108693	1998-04-09 01:02:00	1998	4	9	1	2	0	0	-52.0218	144.6485	5.3	91	moderate (1.25 - 2.50 m)	5.1	0	4 km	33.7756	2500	1	No precipitation/ clear	Gale (34-40)	270	5.60144	988	Steaming	Bird	110508		Near (0-300m)	2	0	0	0	0	0	2	0	0	180	Husky format from PC logger
108694	1998-04-09 01:02:00	1998	4	9	1	2	0	0	-52.0218	144.6485	5.3	91	moderate (1.25 - 2.50 m)	5.1	0	4 km	33.7756	2500	1	No precipitation/ clear	Gale (34-40)	270	5.60144	988	Steaming	Bird	110508		Near (0-300m)	2	0	0	0	0	0	2	0	0	180	Husky format from PC logger
108695	1998-04-09 01:02:00	1998	4	9	1	2	0	0	-52.0218	144.6485	5.3	91	moderate (1.25 - 2.50 m)	5.1	0	4 km	33.7756	2500	1	No precipitation/ clear	Gale (34-40)	270	5.60144	988	Steaming	Bird	110508		Near (0-300m)	2	0	0	0	0	0	2	0	0	180	Husky format from PC logger
108696	1998-04-09 01:02:00	1998	4	9	1	2	0	0	-52.0218	144.6485	5.3	91	moderate (1.25 - 2.50 m)	5.1	0	4 km	33.7756	2500	1	No precipitation/ clear	Gale (34-40)	270	5.60144	988	Steaming	Bird	110508		Near (0-300m)	2	0	0	0	0	0	2	0	0	180	Husky format from PC logger
108697	1998-04-09 01:37:00	1998	4	9	1	37	0	0	-52.028	144.7353	5.3	91	moderate (1.25 - 2.50 m)	5.1	0	4 km	33.7737	2500	1	No precipitation/ clear	Gale (34-40)	270	5.48068	988	Steaming	Bird	110508		Near (0-300m)	1	0	0	0	0	0	1	0	0	0	Husky format from PC logger
108698	1998-04-09 01:37:00	1998	4	9	1	37	0	0	-52.028	144.7353	5.3	91	moderate (1.25 - 2.50 m)	5.1	0	4 km	33.7737	2500	1	No precipitation/ clear	Gale (34-40)	270	5.48068	988	Steaming	Bird	110508		Near (0-300m)	1	0	0	0	0	0	1	0	0	0	Husky format from PC logger
108699	1998-04-09 01:37:00	1998	4	9	1	37	0	0	-52.028	144.7353	5.3	91	moderate (1.25 - 2.50 m)	5.1	0	4 km	33.7737	2500	1	No precipitation/ clear	Gale (34-40)	270	5.48068	988	Steaming	Bird	110508		Near (0-300m)	2	0	0	0	0	0	2	0	0	0	Husky format from PC logger
108700	1998-04-09 01:37:00	1998	4	9	1	37	0	0	-52.028	144.7353	5.3	91	moderate (1.25 - 2.50 m)	5.1	0	4 km	33.7737	2500	1	No precipitation/ clear	Gale (34-40)	270	5.48068	988	Steaming	Bird	110508		Near (0-300m)	3	0	0	0	0	0	3	0	0	0	Husky format from PC logger
108702	1998-04-09 01:37:00	1998	4	9	1	37	0	0	-52.028	144.7353	5.3	91	moderate (1.25 - 2.50 m)	5.1	0	4 km	33.7737	2500	1	No precipitation/ clear	Gale (34-40)	270	5.48068	988	Steaming	Bird	110508		Near (0-300m)	4	0	0	0	0	0	4	0	0	180	Husky format from PC logger
108703	1998-04-09 01:37:00	1998	4	9	1	37	0	0	-52.028	144.7353	5.3	91	moderate (1.25 - 2.50 m)	5.1	0	4 km	33.7737	2500	1	No precipitation/ clear	Gale (34-40)	270	5.48068	988	Steaming	Bird	110508		Near (0-300m)	3	0	0	0	0	0	3	0	0	180	Husky format from PC logger
108704	1998-04-09 01:37:00	1998	4	9	1	37	0	0	-52.028	144.7353	5.3	91	moderate (1.25 - 2.50 m)	5.1	0	4 km	33.7737	2500	1	No precipitation/ clear	Gale (34-40)	270	5.48068	988	Steaming	Bird	110508		Near (0-300m)	2	0	0	0	0	0	2	0	0	180	Husky format from PC logger
108705	1998-04-09 01:37:00	1998	4	9	1	37	0	0	-52.028	144.7353	5.3	91	moderate (1.25 - 2.50 m)	5.1	0	4 km	33.7737	2500	1	No precipitation/ clear	Gale (34-40)	270	5.48068	988	Steaming	Bird	110508		Near (0-300m)	2	0	0	0	0	0	2	0	0	180	Husky format from PC logger
108706	1998-04-09 01:37:00	1998	4	9	1	37	0	0	-52.028	144.7353	5.3	91	moderate (1.25 - 2.50 m)	5.1	0	4 km	33.7737	2500	1	No precipitation/ clear	Gale (34-40)	270	5.48068	988	Steaming	Bird	110508		Near (0-300m)	4	0	0	0	0	0	4	0	0	0	Husky format from PC logger
108707	1998-04-09 01:56:00	1998	4	9	1	56	0	0	-52.0312	144.7815	5.3	91	moderate (1.25 - 2.50 m)	5.1	0	4 km	33.7746	2500	1	No precipitation/ clear	Gale (34-40)	270	5.51559	988	Steaming	Bird	110508		Near (0-300m)	2	0	0	0	0	0	2	0	0	0	Husky format from PC logger
108708	1998-04-09 01:56:00	1998	4	9	1	56	0	0	-52.0312	144.7815	5.3	91	moderate (1.25 - 2.50 m)	5.1	0	4 km	33.7746	2500	1	No precipitation/ clear	Gale (34-40)	270	5.51559	988	Steaming	Bird	1036		Near (0-300m)	1	0	0	0	0	0	1	0	0	180	Husky format from PC logger
108709	1998-04-09 01:56:00	1998	4	9	1	56	0	0	-52.0312	144.7815	5.3	91	moderate (1.25 - 2.50 m)	5.1	0	4 km	33.7746	2500	1	No precipitation/ clear	Gale (34-40)	270	5.51559	988	Steaming	Bird	110508		Near (0-300m)	8	0	0	0	0	0	8	0	0	180	Husky format from PC logger
108710	1998-04-09 01:56:00	1998	4	9	1	56	0	0	-52.0312	144.7815	5.3	91	moderate (1.25 - 2.50 m)	5.1	0	4 km	33.7746	2500	1	No precipitation/ clear	Gale (34-40)	270	5.51559	988	Steaming	Bird	1060		Near (0-300m)	1	0	0	0	0	0	1	0	0	180	Husky format from PC logger
108713	1998-04-09 01:56:00	1998	4	9	1	56	0	0	-52.0312	144.7815	5.3	91	moderate (1.25 - 2.50 m)	5.1	0	4 km	33.7746	2500	1	No precipitation/ clear	Gale (34-40)	270	5.51559	988	Steaming	Bird	1047		Near (0-300m)	1	0	0	0	0	0	1	0	0	0	Husky format from PC logger
108714	1998-04-09 01:56:00	1998	4	9	1	56	0	0	-52.0312	144.7815	5.3	91	moderate (1.25 - 2.50 m)	5.1	0	4 km	33.7746	2500	1	No precipitation/ clear	Gale (34-40)	270	5.51559	988	Steaming	Bird	66472		Near (0-300m)	1	0	0	0	0	0	1	0	0	0	Husky format from PC logger
108715	1998-04-09 01:56:00	1998	4	9	1	56	0	0	-52.0312	144.7815	5.3	91	moderate (1.25 - 2.50 m)	5.1	0	4 km	33.7746	2500	1	No precipitation/ clear	Gale (34-40)	270	5.51559	988	Steaming	Bird	110508		Near (0-300m)	1	0	0	0	0	0	1	0	0	180	Husky format from PC logger
108716	1998-04-09 01:56:00	1998	4	9	1	56	0	0	-52.0312	144.7815	5.3	91	moderate (1.25 - 2.50 m)	5.1	0	4 km	33.7746	2500	1	No precipitation/ clear	Gale (34-40)	270	5.51559	988	Steaming	Bird	110508		Near (0-300m)	2	0	0	0	0	0	2	0	0	180	Husky format from PC logger
108717	1998-04-09 02:35:00	1998	4	9	2	35	0	0	-52.0378	144.8768	5.3	91	moderate (1.25 - 2.50 m)	5.1	0	4 km	33.7569	2500	1	No precipitation/ clear	Gale (34-40)	270	5.07797	990	Steaming	Bird	110508		Near (0-300m)	3	0	0	0	0	0	3	0	0	0	Husky format from PC logger
108718	1998-04-09 02:35:00	1998	4	9	2	35	0	0	-52.0378	144.8768	5.3	91	moderate (1.25 - 2.50 m)	5.1	0	4 km	33.7569	2500	1	No precipitation/ clear	Gale (34-40)	270	5.07797	990	Steaming	Bird	110508		Near (0-300m)	1	0	0	0	0	0	1	0	0	180	Husky format from PC logger
108719	1998-04-09 02:35:00	1998	4	9	2	35	0	0	-52.0378	144.8768	5.3	91	moderate (1.25 - 2.50 m)	5.1	0	4 km	33.7569	2500	1	No precipitation/ clear	Gale (34-40)	270	5.07797	990	Steaming	Bird	110508		Near (0-300m)	6	0	0	0	0	0	6	0	0	180	Husky format from PC logger
108720	1998-04-09 02:35:00	1998	4	9	2	35	0	0	-52.0378	144.8768	5.3	91	moderate (1.25 - 2.50 m)	5.1	0	4 km	33.7569	2500	1	No precipitation/ clear	Gale (34-40)	270	5.07797	990	Steaming	Bird	110508		Near (0-300m)	14	0	0	0	0	0	14	0	0	180	Husky format from PC logger
108722	1998-04-09 02:35:00	1998	4	9	2	35	0	0	-52.0378	144.8768	5.3	91	moderate (1.25 - 2.50 m)	5.1	0	4 km	33.7569	2500	1	No precipitation/ clear	Gale (34-40)	270	5.07797	990	Steaming	Bird	110508		Near (0-300m)	1	0	0	0	0	0	1	0	0	180	Husky format from PC logger
108723	1998-04-09 02:35:00	1998	4	9	2	35	0	0	-52.0378	144.8768	5.3	91	moderate (1.25 - 2.50 m)	5.1	0	4 km	33.7569	2500	1	No precipitation/ clear	Gale (34-40)	270	5.07797	990	Steaming	Bird	110508		Near (0-300m)	5	0	0	0	0	0	5	0	0	180	Husky format from PC logger
108724	1998-04-09 02:35:00	1998	4	9	2	35	0	0	-52.0378	144.8768	5.3	91	moderate (1.25 - 2.50 m)	5.1	0	4 km	33.7569	2500	1	No precipitation/ clear	Gale (34-40)	270	5.07797	990	Steaming	Bird	110508		Near (0-300m)	2	0	0	0	0	0	2	0	0	180	Husky format from PC logger
108623	1998-04-08 04:48:00	1998	4	8	4	48	0	0	-51.9817	145.3925	2.7	277	moderate (1.25 - 2.50 m)	5.3	0	300m - 1km	33.7855	2500	1	No precipitation/ clear	Fresh Breeze (17-21)	315	3.73898	979	Steaming	Bird	115082		Near (0-300m)	3	0	0	0	0	0	3	0	0	45	Husky format from PC logger
108624	1998-04-08 04:48:00	1998	4	8	4	48	0	0	-51.9817	145.3925	2.7	277	moderate (1.25 - 2.50 m)	5.3	0	300m - 1km	33.7855	2500	1	No precipitation/ clear	Fresh Breeze (17-21)	315	3.73898	979	Steaming	Bird	115082		Near (0-300m)	2	0	0	0	0	0	2	0	0	45	Husky format from PC logger
108625	1998-04-08 04:48:00	1998	4	8	4	48	0	0	-51.9817	145.3925	2.7	277	moderate (1.25 - 2.50 m)	5.3	0	300m - 1km	33.7855	2500	1	No precipitation/ clear	Fresh Breeze (17-21)	315	3.73898	979	Steaming	Bird	115082		Near (0-300m)	2	0	0	0	0	0	2	0	0	45	Husky format from PC logger
108626	1998-04-08 04:48:00	1998	4	8	4	48	0	0	-51.9817	145.3925	2.7	277	moderate (1.25 - 2.50 m)	5.3	0	300m - 1km	33.7855	2500	1	No precipitation/ clear	Fresh Breeze (17-21)	315	3.73898	979	Steaming	Bird	115082		Near (0-300m)	2	0	0	0	0	0	2	0	0	45	Husky format from PC logger
108627	1998-04-08 04:48:00	1998	4	8	4	48	0	0	-51.9817	145.3925	2.7	277	moderate (1.25 - 2.50 m)	5.3	0	300m - 1km	33.7855	2500	1	No precipitation/ clear	Fresh Breeze (17-21)	315	3.73898	979	Steaming	Bird	115082		Near (0-300m)	2	0	0	0	0	0	2	0	0	45	Husky format from PC logger
108042	1997-10-02 05:05:00	1997	10	2	5	5	0	0	-62.5	113.5833	6	221	smooth-wavelet (0.10 - 0.50 m)	-1.7	6	Unrestricted visibility		4000	2	No precipitation/ clear	Near Gale (28-33)	5	-1	972.6	Steaming	Bird	1030		Near (0-300m)	14	0	0	0	0	0	14	0	0		Stern count
108043	1997-10-02 05:05:00	1997	10	2	5	5	0	0	-62.5	113.5833	6	221	smooth-wavelet (0.10 - 0.50 m)	-1.7	6	Unrestricted visibility		4000	2	No precipitation/ clear	Near Gale (28-33)	5	-1	972.6	Steaming	Bird	1030		Near (0-300m)	4	0	0	0	0	0	4	0	0		Stern count
108044	1997-10-02 05:05:00	1997	10	2	5	5	0	0	-62.5	113.5833	6	221	smooth-wavelet (0.10 - 0.50 m)	-1.7	6	Unrestricted visibility		4000	2	No precipitation/ clear	Near Gale (28-33)	5	-1	972.6	Steaming	Bird	1030		Near (0-300m)	26	0	0	0	0	0	26	0	0		Spot Observation
108045	1997-10-02 05:05:00	1997	10	2	5	5	0	0	-62.5	113.5833	6	221	smooth-wavelet (0.10 - 0.50 m)	-1.7	6	Unrestricted visibility		4000	2	No precipitation/ clear	Near Gale (28-33)	5	-1	972.6	Steaming	Bird	1045		Near (0-300m)	12	0	0	0	0	0	12	0	0		Forward Quadrant
108046	1997-10-02 05:05:00	1997	10	2	5	5	0	0	-62.5	113.5833	6	221	smooth-wavelet (0.10 - 0.50 m)	-1.7	6	Unrestricted visibility		4000	2	No precipitation/ clear	Near Gale (28-33)	5	-1	972.6	Steaming	Bird	1045		Near (0-300m)	10	0	0	0	0	0	10	0	0		Spot Observation
108047	1997-10-02 06:10:00	1997	10	2	6	10	0	0	-62.6667	113.3167	9	214	smooth-wavelet (0.10 - 0.50 m)	-1.7	4	Unrestricted visibility		4000	2	No precipitation/ clear	Light Breeze (4-6)	45	-1.1	972.8	Steaming	Bird	1030		Near (0-300m)	11	0	11	0	0	0	0	0	0		Forward Quadrant
108049	1997-10-02 06:10:00	1997	10	2	6	10	0	0	-62.6667	113.3167	9	214	smooth-wavelet (0.10 - 0.50 m)	-1.7	4	Unrestricted visibility		4000	2	No precipitation/ clear	Light Breeze (4-6)	45	-1.1	972.8	Steaming	Bird	1030		Near (0-300m)	10	0	10	0	0	0	0	0	0		Forward Quadrant
108050	1997-10-02 06:10:00	1997	10	2	6	10	0	0	-62.6667	113.3167	9	214	smooth-wavelet (0.10 - 0.50 m)	-1.7	4	Unrestricted visibility		4000	2	No precipitation/ clear	Light Breeze (4-6)	45	-1.1	972.8	Steaming	Bird	1030		Near (0-300m)	4	0	0	0	0	0	4	0	0		Stern count
108051	1997-10-02 06:10:00	1997	10	2	6	10	0	0	-62.6667	113.3167	9	214	smooth-wavelet (0.10 - 0.50 m)	-1.7	4	Unrestricted visibility		4000	2	No precipitation/ clear	Light Breeze (4-6)	45	-1.1	972.8	Steaming	Bird	1030		Near (0-300m)	4	0	0	0	0	0	4	0	0		Spot Observation
108052	1997-10-02 06:10:00	1997	10	2	6	10	0	0	-62.6667	113.3167	9	214	smooth-wavelet (0.10 - 0.50 m)	-1.7	4	Unrestricted visibility		4000	2	No precipitation/ clear	Light Breeze (4-6)	45	-1.1	972.8	Steaming	Bird	1045		Near (0-300m)	6	0	0	0	0	0	6	0	0		Forward Quadrant
108053	1997-10-02 06:10:00	1997	10	2	6	10	0	0	-62.6667	113.3167	9	214	smooth-wavelet (0.10 - 0.50 m)	-1.7	4	Unrestricted visibility		4000	2	No precipitation/ clear	Light Breeze (4-6)	45	-1.1	972.8	Steaming	Bird	1045		Near (0-300m)	5	0	0	0	0	0	5	0	0		Stern count
108054	1997-10-02 06:10:00	1997	10	2	6	10	0	0	-62.6667	113.3167	9	214	smooth-wavelet (0.10 - 0.50 m)	-1.7	4	Unrestricted visibility		4000	2	No precipitation/ clear	Light Breeze (4-6)	45	-1.1	972.8	Steaming	Bird	1045		Near (0-300m)	10	0	0	0	0	0	10	0	0		Spot Observation
108055	1997-10-02 06:10:00	1997	10	2	6	10	0	0	-62.6667	113.3167	9	214	smooth-wavelet (0.10 - 0.50 m)	-1.7	4	Unrestricted visibility		4000	2	No precipitation/ clear	Light Breeze (4-6)	45	-1.1	972.8	Steaming	Bird			Near (0-300m)	4	0	4	0	0	0	0	0	0		Stern count
108057	1997-10-02 07:00:00	1997	10	2	7	0	0	0	-62.7833	113.55	10	215	calm-rippled (0.00 - 0.10 m)	-1.8	4	Unrestricted visibility		4000	2	No precipitation/ clear	Gentle Breeze (7-10)	41	-1	972.8	Steaming	Bird	1030			5	0	0	0	0	0	0	0	0		Stern count
108059	1997-10-02 07:00:00	1997	10	2	7	0	0	0	-62.7833	113.55	10	215	calm-rippled (0.00 - 0.10 m)	-1.8	4	Unrestricted visibility		4000	2	No precipitation/ clear	Gentle Breeze (7-10)	41	-1	972.8	Steaming	Bird	1045			23	0	0	0	0	0	0	0	0		Stern count
108060	1997-10-02 07:00:00	1997	10	2	7	0	0	0	-62.7833	113.55	10	215	calm-rippled (0.00 - 0.10 m)	-1.8	4	Unrestricted visibility		4000	2	No precipitation/ clear	Gentle Breeze (7-10)	41	-1	972.8	Steaming	Bird				3	0	0	0	0	0	0	0	0		Spot Observation
108061	1997-10-02 08:00:00	1997	10	2	8	0	0	0	-62.9333	112.8833	10	217	calm-glassy	-1.6	3	Unrestricted visibility		4000	1	No precipitation/ clear	Light Breeze (4-6)	33	-1.6	972.8	Steaming	Bird	1030		Near (0-300m)	1	0	0	0	0	0	1	0	0		Forward Quadrant
108062	1997-10-02 08:00:00	1997	10	2	8	0	0	0	-62.9333	112.8833	10	217	calm-glassy	-1.6	3	Unrestricted visibility		4000	1	No precipitation/ clear	Light Breeze (4-6)	33	-1.6	972.8	Steaming	Bird	1030		Middle 300-1000 m	2	0	2	0	0	0	0	0	0		Stern count
108063	1997-10-02 08:00:00	1997	10	2	8	0	0	0	-62.9333	112.8833	10	217	calm-glassy	-1.6	3	Unrestricted visibility		4000	1	No precipitation/ clear	Light Breeze (4-6)	33	-1.6	972.8	Steaming	Bird	1045		Near (0-300m)	8	0	0	0	0	0	8	0	0		Forward Quadrant
107963	1997-09-30 23:00:00	1997	9	30	23	0	0	0	-58.8667	120.6833	10	239	moderate (1.25 - 2.50 m)	0.2	0	Unrestricted visibility		4000	2	No precipitation/ clear	Near Gale (28-33)	190	0.8	989	Steaming	Bird	1057			2	0	2	0	0	0	0	0	0		Spot Observation
107964	1997-09-30 23:00:00	1997	9	30	23	0	0	0	-58.8667	120.6833	10	239	moderate (1.25 - 2.50 m)	0.2	0	Unrestricted visibility		4000	2	No precipitation/ clear	Near Gale (28-33)	190	0.8	989	Steaming	Bird	1059	Adult	Near (0-300m)	2	0	0	0	0	0	0	2	0		Forward Quadrant
107965	1997-09-30 23:00:00	1997	9	30	23	0	0	0	-58.8667	120.6833	10	239	moderate (1.25 - 2.50 m)	0.2	0	Unrestricted visibility		4000	2	No precipitation/ clear	Near Gale (28-33)	190	0.8	989	Steaming	Bird	1059			2	0	0	0	0	0	0	0	2		Spot Observation
107966	1997-09-30 23:00:00	1997	9	30	23	0	0	0	-58.8667	120.6833	10	239	moderate (1.25 - 2.50 m)	0.2	0	Unrestricted visibility		4000	2	No precipitation/ clear	Near Gale (28-33)	190	0.8	989	Steaming	Bird	1030	Adult	Near (0-300m)	2	0	0	0	0	0	0	2	0		Forward Quadrant
107967	1997-09-30 23:00:00	1997	9	30	23	0	0	0	-58.8667	120.6833	10	239	moderate (1.25 - 2.50 m)	0.2	0	Unrestricted visibility		4000	2	No precipitation/ clear	Near Gale (28-33)	190	0.8	989	Steaming	Bird	1030			4	0	0	0	0	0	0	0	4		Spot Observation
107968	1997-09-30 23:00:00	1997	9	30	23	0	0	0	-58.8667	120.6833	10	239	moderate (1.25 - 2.50 m)	0.2	0	Unrestricted visibility		4000	2	No precipitation/ clear	Near Gale (28-33)	190	0.8	989	Steaming	Bird	1058			6	0	0	0	0	0	0	6	0		Spot Observation
107969	1997-10-01 00:01:00	1997	10	1	0	1	0	0	-58.95	120.3	9	239	moderate (1.25 - 2.50 m)	0.2	0	Unrestricted visibility		4000	2	No precipitation/ clear	Strong Breeze (22-27)	190	-0.8	991.5	Steaming	Bird	1057			1	0	0	0	0	0	0	0	1		Stern count
107971	1997-10-01 00:01:00	1997	10	1	0	1	0	0	-58.95	120.3	9	239	moderate (1.25 - 2.50 m)	0.2	0	Unrestricted visibility		4000	2	No precipitation/ clear	Strong Breeze (22-27)	190	-0.8	991.5	Steaming	Bird	1059			1	0	0	0	0	0	0	0	1		Stern count
107972	1997-10-01 00:01:00	1997	10	1	0	1	0	0	-58.95	120.3	9	239	moderate (1.25 - 2.50 m)	0.2	0	Unrestricted visibility		4000	2	No precipitation/ clear	Strong Breeze (22-27)	190	-0.8	991.5	Steaming	Bird	1030			1	0	0	0	0	0	1	0	0		Spot Observation
107974	1997-10-01 00:01:00	1997	10	1	0	1	0	0	-58.95	120.3	9	239	moderate (1.25 - 2.50 m)	0.2	0	Unrestricted visibility		4000	2	No precipitation/ clear	Strong Breeze (22-27)	190	-0.8	991.5	Steaming	Bird	67023		Near (0-300m)	4	0	0	0	0	0	4	0	0		Forward Quadrant
107975	1997-10-01 00:01:00	1997	10	1	0	1	0	0	-58.95	120.3	9	239	moderate (1.25 - 2.50 m)	0.2	0	Unrestricted visibility		4000	2	No precipitation/ clear	Strong Breeze (22-27)	190	-0.8	991.5	Steaming	Bird	67023			5	0	0	0	0	0	5	0	0		Spot Observation
107977	1997-10-01 01:00:00	1997	10	1	1	0	0	0	-59.0167	120.45	9	240	moderate (1.25 - 2.50 m)	-0.7	0	Unrestricted visibility		4000	2	No precipitation/ clear	Strong Breeze (22-27)	295	-2.6	981.2	Steaming	Bird	1058			2	0	0	0	0	0	0	0	0		Forward Quadrant
107978	1997-10-01 01:00:00	1997	10	1	1	0	0	0	-59.0167	120.45	9	240	moderate (1.25 - 2.50 m)	-0.7	0	Unrestricted visibility		4000	2	No precipitation/ clear	Strong Breeze (22-27)	295	-2.6	981.2	Steaming	Bird	1058			1	0	0	0	0	0	0	0	0		Stern count
107979	1997-10-01 02:02:00	1997	10	1	2	2	0	0	-59.1167	119.7167	9	239	slight (0.50 - 1.25 m)	-0.6	0	Unrestricted visibility		4000	2	No precipitation/ clear	Fresh Breeze (17-21)	147	-2.7	983	Steaming	Bird	1057			2	0	0	0	0	0	0	0	0		Stern count
107980	1997-10-01 02:02:00	1997	10	1	2	2	0	0	-59.1167	119.7167	9	239	slight (0.50 - 1.25 m)	-0.6	0	Unrestricted visibility		4000	2	No precipitation/ clear	Fresh Breeze (17-21)	147	-2.7	983	Steaming	Bird	1030			2	0	0	0	0	0	0	0	0		Stern count
107981	1997-10-01 02:02:00	1997	10	1	2	2	0	0	-59.1167	119.7167	9	239	slight (0.50 - 1.25 m)	-0.6	0	Unrestricted visibility		4000	2	No precipitation/ clear	Fresh Breeze (17-21)	147	-2.7	983	Steaming	Bird	1058			1	0	0	0	0	0	0	0	0		Stern count
107982	1997-10-01 02:56:00	1997	10	1	2	56	0	0	-59.1833	119.45	9	240	moderate (1.25 - 2.50 m)	-0.7	0	Unrestricted visibility		4000	2	No precipitation/ clear	Fresh Breeze (17-21)	308	-2	983	Steaming	Bird	110508			3	0	0	0	0	0	3	0	0		Stern count
107983	1997-10-01 02:56:00	1997	10	1	2	56	0	0	-59.1833	119.45	9	240	moderate (1.25 - 2.50 m)	-0.7	0	Unrestricted visibility		4000	2	No precipitation/ clear	Fresh Breeze (17-21)	308	-2	983	Steaming	Bird	1057			2	0	0	0	0	0	2	0	0		Stern count
109967	1998-05-07 03:25:00	1998	5	7	3	25	0	0	-62.6542	93.2987	13.9	107	calm-rippled (0.00 - 0.10 m)	-1.6	6	4 km		2500	1	No precipitation/ clear	Fresh Breeze (17-21)	225	-13.4818	968	Steaming	Bird	1045		Near (0-300m)	5	0	0	0	0	0	5	0	0	180	Husky format from PC logger
109968	1998-05-07 03:25:00	1998	5	7	3	25	0	0	-62.6542	93.2987	13.9	107	calm-rippled (0.00 - 0.10 m)	-1.6	6	4 km		2500	1	No precipitation/ clear	Fresh Breeze (17-21)	225	-13.4818	968	Steaming	Bird	1030		Near (0-300m)	3	0	0	0	0	0	3	0	0	180	Husky format from PC logger
109970	1998-05-07 03:25:00	1998	5	7	3	25	0	0	-62.6542	93.2987	13.9	107	calm-rippled (0.00 - 0.10 m)	-1.6	6	4 km		2500	1	No precipitation/ clear	Fresh Breeze (17-21)	225	-13.4818	968	Steaming	Bird	1030		Near (0-300m)	7	0	0	0	0	0	7	0	0	180	Husky format from PC logger
109971	1998-05-07 03:25:00	1998	5	7	3	25	0	0	-62.6542	93.2987	13.9	107	calm-rippled (0.00 - 0.10 m)	-1.6	6	4 km		2500	1	No precipitation/ clear	Fresh Breeze (17-21)	225	-13.4818	968	Steaming	Bird	1030		Near (0-300m)	90	0	0	0	0	0	90	0	0	180	Husky format from PC logger
109972	1998-05-07 03:25:00	1998	5	7	3	25	0	0	-62.6542	93.2987	13.9	107	calm-rippled (0.00 - 0.10 m)	-1.6	6	4 km		2500	1	No precipitation/ clear	Fresh Breeze (17-21)	225	-13.4818	968	Steaming	Bird	1045		Near (0-300m)	20	0	0	0	0	0	20	0	0	180	Husky format from PC logger
109973	1998-05-07 03:25:00	1998	5	7	3	25	0	0	-62.6542	93.2987	13.9	107	calm-rippled (0.00 - 0.10 m)	-1.6	6	4 km		2500	1	No precipitation/ clear	Fresh Breeze (17-21)	225	-13.4818	968	Steaming	Bird	1086		Near (0-300m)	2	0	0	2	0	0	0	0	0		Husky format from PC logger
109974	1998-05-07 03:25:00	1998	5	7	3	25	0	0	-62.6542	93.2987	13.9	107	calm-rippled (0.00 - 0.10 m)	-1.6	6	4 km		2500	1	No precipitation/ clear	Fresh Breeze (17-21)	225	-13.4818	968	Steaming	Bird	1030		Near (0-300m)	12	0	0	12	0	0	0	0	0		Husky format from PC logger
109975	1998-05-07 03:25:00	1998	5	7	3	25	0	0	-62.6542	93.2987	13.9	107	calm-rippled (0.00 - 0.10 m)	-1.6	6	4 km		2500	1	No precipitation/ clear	Fresh Breeze (17-21)	225	-13.4818	968	Steaming	Bird	1030		Near (0-300m)	3	0	0	0	0	0	3	0	0	270	Husky format from PC logger
109976	1998-05-07 03:25:00	1998	5	7	3	25	0	0	-62.6542	93.2987	13.9	107	calm-rippled (0.00 - 0.10 m)	-1.6	6	4 km		2500	1	No precipitation/ clear	Fresh Breeze (17-21)	225	-13.4818	968	Steaming	Bird	1045		Near (0-300m)	2	0	0	0	0	0	2	0	0	180	Husky format from PC logger
109977	1998-05-07 03:33:00	1998	5	7	3	33	0	0	-62.659	93.3615	13.9	107	calm-rippled (0.00 - 0.10 m)	-1.6	6	4 km		2500	1	No precipitation/ clear	Fresh Breeze (17-21)	225	-13.5181	968	Steaming	Bird	1030		Near (0-300m)	8	0	0	0	0	0	8	0	0	90	Husky format from PC logger
109979	1998-05-07 03:33:00	1998	5	7	3	33	0	0	-62.659	93.3615	13.9	107	calm-rippled (0.00 - 0.10 m)	-1.6	6	4 km		2500	1	No precipitation/ clear	Fresh Breeze (17-21)	225	-13.5181	968	Steaming	Bird	1045		Near (0-300m)	3	0	0	0	0	0	3	0	0	90	Husky format from PC logger
109980	1998-05-07 03:33:00	1998	5	7	3	33	0	0	-62.659	93.3615	13.9	107	calm-rippled (0.00 - 0.10 m)	-1.6	6	4 km		2500	1	No precipitation/ clear	Fresh Breeze (17-21)	225	-13.5181	968	Steaming	Bird	1030		Near (0-300m)	1	0	0	0	0	0	1	0	0	90	Husky format from PC logger
109981	1998-05-07 03:33:00	1998	5	7	3	33	0	0	-62.659	93.3615	13.9	107	calm-rippled (0.00 - 0.10 m)	-1.6	6	4 km		2500	1	No precipitation/ clear	Fresh Breeze (17-21)	225	-13.5181	968	Steaming	Bird	1045		Near (0-300m)	3	0	0	0	0	0	3	0	0	90	Husky format from PC logger
109982	1998-05-07 03:33:00	1998	5	7	3	33	0	0	-62.659	93.3615	13.9	107	calm-rippled (0.00 - 0.10 m)	-1.6	6	4 km		2500	1	No precipitation/ clear	Fresh Breeze (17-21)	225	-13.5181	968	Steaming	Bird	1030		Near (0-300m)	2	0	0	0	0	0	2	0	0	90	Husky format from PC logger
109983	1998-05-07 03:33:00	1998	5	7	3	33	0	0	-62.659	93.3615	13.9	107	calm-rippled (0.00 - 0.10 m)	-1.6	6	4 km		2500	1	No precipitation/ clear	Fresh Breeze (17-21)	225	-13.5181	968	Steaming	Bird	1030		Near (0-300m)	3	0	0	0	0	0	3	0	0	90	Husky format from PC logger
109984	1998-05-07 03:33:00	1998	5	7	3	33	0	0	-62.659	93.3615	13.9	107	calm-rippled (0.00 - 0.10 m)	-1.6	6	4 km		2500	1	No precipitation/ clear	Fresh Breeze (17-21)	225	-13.5181	968	Steaming	Bird	1030		Near (0-300m)	2	0	0	0	0	0	2	0	0	90	Husky format from PC logger
109985	1998-05-07 03:33:00	1998	5	7	3	33	0	0	-62.659	93.3615	13.9	107	calm-rippled (0.00 - 0.10 m)	-1.6	6	4 km		2500	1	No precipitation/ clear	Fresh Breeze (17-21)	225	-13.5181	968	Steaming	Bird	1030		Near (0-300m)	2	0	0	0	0	0	2	0	0	90	Husky format from PC logger
109988	1998-05-07 04:17:00	1998	5	7	4	17	0	0	-62.6893	93.7083	12.8	106	calm-rippled (0.00 - 0.10 m)	-1.6	9	4 km		2500	1	No precipitation/ clear	Fresh Breeze (17-21)	225	-13.0378	968	Steaming	Bird	1030		Near (0-300m)	2	0	0	0	0	0	2	0	0	0	Husky format from PC logger
109989	1998-05-07 04:17:00	1998	5	7	4	17	0	0	-62.6893	93.7083	12.8	106	calm-rippled (0.00 - 0.10 m)	-1.6	9	4 km		2500	1	No precipitation/ clear	Fresh Breeze (17-21)	225	-13.0378	968	Steaming	Bird	1045		Near (0-300m)	1	0	0	0	0	0	1	0	0	0	Husky format from PC logger
109890	1998-05-05 06:25:00	1998	5	5	6	25	0	0	-62.9662	80.0883	13.3	80	calm-rippled (0.00 - 0.10 m)	-1.7	8	Unrestricted visibility		2500	1	No precipitation/ clear	Moderate Breeze (11-16)	135	-13.3645	987	Steaming	Bird	1030		Near (0-300m)	2	0	0	0	0	0	2	0	0	270	Husky format from PC logger
109891	1998-05-05 06:25:00	1998	5	5	6	25	0	0	-62.9662	80.0883	13.3	80	calm-rippled (0.00 - 0.10 m)	-1.7	8	Unrestricted visibility		2500	1	No precipitation/ clear	Moderate Breeze (11-16)	135	-13.3645	987	Steaming	Bird	1045		Near (0-300m)	1	0	0	0	0	0	1	0	0	0	Husky format from PC logger
109892	1998-05-05 06:25:00	1998	5	5	6	25	0	0	-62.9662	80.0883	13.3	80	calm-rippled (0.00 - 0.10 m)	-1.7	8	Unrestricted visibility		2500	1	No precipitation/ clear	Moderate Breeze (11-16)	135	-13.3645	987	Steaming	Bird	1086		Near (0-300m)	2	0	0	2	0	0	0	0	0		Husky format from PC logger
109893	1998-05-05 06:25:00	1998	5	5	6	25	0	0	-62.9662	80.0883	13.3	80	calm-rippled (0.00 - 0.10 m)	-1.7	8	Unrestricted visibility		2500	1	No precipitation/ clear	Moderate Breeze (11-16)	135	-13.3645	987	Steaming	Bird	1045		Near (0-300m)	1	0	0	0	0	0	1	0	0	270	Husky format from PC logger
109894	1998-05-05 06:25:00	1998	5	5	6	25	0	0	-62.9662	80.0883	13.3	80	calm-rippled (0.00 - 0.10 m)	-1.7	8	Unrestricted visibility		2500	1	No precipitation/ clear	Moderate Breeze (11-16)	135	-13.3645	987	Steaming	Bird	1030		Near (0-300m)	1	0	0	0	0	0	1	0	0	270	Husky format from PC logger
109895	1998-05-05 06:25:00	1998	5	5	6	25	0	0	-62.9662	80.0883	13.3	80	calm-rippled (0.00 - 0.10 m)	-1.7	8	Unrestricted visibility		2500	1	No precipitation/ clear	Moderate Breeze (11-16)	135	-13.3645	987	Steaming	Bird	1086		Near (0-300m)	2	0	0	2	0	0	0	0	0		Husky format from PC logger
109896	1998-05-05 06:25:00	1998	5	5	6	25	0	0	-62.9662	80.0883	13.3	80	calm-rippled (0.00 - 0.10 m)	-1.7	8	Unrestricted visibility		2500	1	No precipitation/ clear	Moderate Breeze (11-16)	135	-13.3645	987	Steaming	Bird	1030		Near (0-300m)	1	0	0	0	0	0	1	0	0	90	Husky format from PC logger
109897	1998-05-05 07:21:00	1998	5	5	7	21	0	0	-62.9665	80.3468	13.3	80	calm-rippled (0.00 - 0.10 m)	-1.7	6	Unrestricted visibility		2500	1	No precipitation/ clear	Fresh Breeze (17-21)	135	-13.4313	985	Steaming	Bird	1030		Near (0-300m)	1	0	0	0	0	0	1	0	0	270	Husky format from PC logger
109898	1998-05-05 07:21:00	1998	5	5	7	21	0	0	-62.9665	80.3468	13.3	80	calm-rippled (0.00 - 0.10 m)	-1.7	6	Unrestricted visibility		2500	1	No precipitation/ clear	Fresh Breeze (17-21)	135	-13.4313	985	Steaming	Bird	1045		Near (0-300m)	2	0	0	0	0	0	2	0	0	270	Husky format from PC logger
109899	1998-05-05 07:21:00	1998	5	5	7	21	0	0	-62.9665	80.3468	13.3	80	calm-rippled (0.00 - 0.10 m)	-1.7	6	Unrestricted visibility		2500	1	No precipitation/ clear	Fresh Breeze (17-21)	135	-13.4313	985	Steaming	Bird	1030		Near (0-300m)	1	0	0	0	0	0	1	0	0	270	Husky format from PC logger
109900	1998-05-05 07:21:00	1998	5	5	7	21	0	0	-62.9665	80.3468	13.3	80	calm-rippled (0.00 - 0.10 m)	-1.7	6	Unrestricted visibility		2500	1	No precipitation/ clear	Fresh Breeze (17-21)	135	-13.4313	985	Steaming	Bird	1030		Near (0-300m)	1	0	0	0	0	0	1	0	0	270	Husky format from PC logger
109901	1998-05-05 07:21:00	1998	5	5	7	21	0	0	-62.9665	80.3468	13.3	80	calm-rippled (0.00 - 0.10 m)	-1.7	6	Unrestricted visibility		2500	1	No precipitation/ clear	Fresh Breeze (17-21)	135	-13.4313	985	Steaming	Bird	1030		Near (0-300m)	2	0	0	0	0	0	2	0	0	270	Husky format from PC logger
109902	1998-05-05 07:21:00	1998	5	5	7	21	0	0	-62.9665	80.3468	13.3	80	calm-rippled (0.00 - 0.10 m)	-1.7	6	Unrestricted visibility		2500	1	No precipitation/ clear	Fresh Breeze (17-21)	135	-13.4313	985	Steaming	Bird	1030		Near (0-300m)	1	0	0	0	0	0	1	0	0	270	Husky format from PC logger
109903	1998-05-05 07:21:00	1998	5	5	7	21	0	0	-62.9665	80.3468	13.3	80	calm-rippled (0.00 - 0.10 m)	-1.7	6	Unrestricted visibility		2500	1	No precipitation/ clear	Fresh Breeze (17-21)	135	-13.4313	985	Steaming	Bird	1045		Near (0-300m)	2	0	0	0	0	0	2	0	0	90	Husky format from PC logger
109904	1998-05-05 07:21:00	1998	5	5	7	21	0	0	-62.9665	80.3468	13.3	80	calm-rippled (0.00 - 0.10 m)	-1.7	6	Unrestricted visibility		2500	1	No precipitation/ clear	Fresh Breeze (17-21)	135	-13.4313	985	Steaming	Bird	1045		Near (0-300m)	1	0	0	0	0	0	1	0	0	90	Husky format from PC logger
109905	1998-05-05 07:21:00	1998	5	5	7	21	0	0	-62.9665	80.3468	13.3	80	calm-rippled (0.00 - 0.10 m)	-1.7	6	Unrestricted visibility		2500	1	No precipitation/ clear	Fresh Breeze (17-21)	135	-13.4313	985	Steaming	Bird	1045		Near (0-300m)	1	0	0	0	0	0	1	0	0	90	Husky format from PC logger
109906	1998-05-05 07:21:00	1998	5	5	7	21	0	0	-62.9665	80.3468	13.3	80	calm-rippled (0.00 - 0.10 m)	-1.7	6	Unrestricted visibility		2500	1	No precipitation/ clear	Fresh Breeze (17-21)	135	-13.4313	985	Steaming	Bird	1045		Near (0-300m)	5	0	0	0	0	0	5	0	0	90	Husky format from PC logger
109907	1998-05-05 09:41:00	1998	5	5	9	41	0	0	-62.919	80.9773	9.6	104	calm-rippled (0.00 - 0.10 m)	-1.7	8	Unrestricted visibility		2875	1	No precipitation/ clear	Fresh Breeze (17-21)	135	-14.6929	982	Steaming	Bird	1045		Near (0-300m)	1	0	0	0	0	0	1	0	0	135	Husky format from PC logger
109324	1998-04-27 01:53:00	1998	4	27	1	53	0	0	-62.918	99.1993	12	270	smooth-wavelet (0.10 - 0.50 m)	-1.5	8	10 km	34.0331	2399	1	No precipitation/ clear	Light Breeze (4-6)	45	-7.65127	970	Steaming	Bird	1045		Near (0-300m)	12	0	0	0	0	0	12	0	0	270	Husky format from PC logger
109325	1998-04-27 01:53:00	1998	4	27	1	53	0	0	-62.918	99.1993	12	270	smooth-wavelet (0.10 - 0.50 m)	-1.5	8	10 km	34.0331	2399	1	No precipitation/ clear	Light Breeze (4-6)	45	-7.65127	970	Steaming	Bird	1057		Near (0-300m)	2	0	0	0	0	0	2	0	0	270	Husky format from PC logger
109326	1998-04-27 02:00:00	1998	4	27	2	0	0	0	-62.9175	99.1382	12	270	smooth-wavelet (0.10 - 0.50 m)	-1.5	8	10 km	34.0508	2449	1	No precipitation/ clear	Light Breeze (4-6)	45	-7.49017	970	Steaming	Bird	1030		Near (0-300m)	1	0	0	0	0	0	1	0	0	270	Husky format from PC logger
109327	1998-04-27 02:00:00	1998	4	27	2	0	0	0	-62.9175	99.1382	12	270	smooth-wavelet (0.10 - 0.50 m)	-1.5	8	10 km	34.0508	2449	1	No precipitation/ clear	Light Breeze (4-6)	45	-7.49017	970	Steaming	Bird	1030		Near (0-300m)	9	0	0	0	0	0	9	0	0	270	Husky format from PC logger
109328	1998-04-27 02:00:00	1998	4	27	2	0	0	0	-62.9175	99.1382	12	270	smooth-wavelet (0.10 - 0.50 m)	-1.5	8	10 km	34.0508	2449	1	No precipitation/ clear	Light Breeze (4-6)	45	-7.49017	970	Steaming	Bird	1045		Near (0-300m)	2	0	0	0	0	0	2	0	0	270	Husky format from PC logger
109329	1998-04-27 02:00:00	1998	4	27	2	0	0	0	-62.9175	99.1382	12	270	smooth-wavelet (0.10 - 0.50 m)	-1.5	8	10 km	34.0508	2449	1	No precipitation/ clear	Light Breeze (4-6)	45	-7.49017	970	Steaming	Bird	1045		Near (0-300m)	1	0	0	0	0	0	1	0	0	270	Husky format from PC logger
109330	1998-04-27 02:00:00	1998	4	27	2	0	0	0	-62.9175	99.1382	12	270	smooth-wavelet (0.10 - 0.50 m)	-1.5	8	10 km	34.0508	2449	1	No precipitation/ clear	Light Breeze (4-6)	45	-7.49017	970	Steaming	Bird	1030		Near (0-300m)	5	0	0	0	0	0	5	0	0	270	Husky format from PC logger
109332	1998-04-27 02:00:00	1998	4	27	2	0	0	0	-62.9175	99.1382	12	270	smooth-wavelet (0.10 - 0.50 m)	-1.5	8	10 km	34.0508	2449	1	No precipitation/ clear	Light Breeze (4-6)	45	-7.49017	970	Steaming	Bird	1045		Near (0-300m)	4	0	0	0	0	0	4	0	0	270	Husky format from PC logger
109232	1998-04-26 02:06:00	1998	4	26	2	6	0	0	-62.9825	108.2347	13.4	272	moderate (1.25 - 2.50 m)	-1.6	0	300m - 1km	33.9202	2500	1	No precipitation/ clear	Strong Breeze (22-27)	315	-2.68237	949	Steaming	Bird	1059		Near (0-300m)	1	0	0	0	0	0	1	0	0	225	Husky format from PC logger
109233	1998-04-26 02:06:00	1998	4	26	2	6	0	0	-62.9825	108.2347	13.4	272	moderate (1.25 - 2.50 m)	-1.6	0	300m - 1km	33.9202	2500	1	No precipitation/ clear	Strong Breeze (22-27)	315	-2.68237	949	Steaming	Bird	1030		Near (0-300m)	4	0	0	0	0	0	4	0	0	270	Husky format from PC logger
109234	1998-04-26 02:06:00	1998	4	26	2	6	0	0	-62.9825	108.2347	13.4	272	moderate (1.25 - 2.50 m)	-1.6	0	300m - 1km	33.9202	2500	1	No precipitation/ clear	Strong Breeze (22-27)	315	-2.68237	949	Steaming	Bird	1057		Near (0-300m)	2	0	0	0	0	0	2	0	0	270	Husky format from PC logger
109235	1998-04-26 02:06:00	1998	4	26	2	6	0	0	-62.9825	108.2347	13.4	272	moderate (1.25 - 2.50 m)	-1.6	0	300m - 1km	33.9202	2500	1	No precipitation/ clear	Strong Breeze (22-27)	315	-2.68237	949	Steaming	Bird	1076		Near (0-300m)	1	0	0	0	0	0	1	0	0	180	Husky format from PC logger
109236	1998-04-26 03:18:00	1998	4	26	3	18	0	0	-62.9717	107.6693	13.4	272	moderate (1.25 - 2.50 m)	-1.3	0	300m - 1km	34.0302	2500	1	No precipitation/ clear	Fresh Breeze (17-21)	315	-2.79466	950	Steaming	Bird	1059		Near (0-300m)	1	0	0	0	0	0	1	0	0	90	Husky format from PC logger
109237	1998-04-26 03:18:00	1998	4	26	3	18	0	0	-62.9717	107.6693	13.4	272	moderate (1.25 - 2.50 m)	-1.3	0	300m - 1km	34.0302	2500	1	No precipitation/ clear	Fresh Breeze (17-21)	315	-2.79466	950	Steaming	Bird	1058		Near (0-300m)	1	0	0	0	0	0	1	0	0	90	Husky format from PC logger
109238	1998-04-26 03:18:00	1998	4	26	3	18	0	0	-62.9717	107.6693	13.4	272	moderate (1.25 - 2.50 m)	-1.3	0	300m - 1km	34.0302	2500	1	No precipitation/ clear	Fresh Breeze (17-21)	315	-2.79466	950	Steaming	Bird	1058		Near (0-300m)	1	0	0	0	0	0	1	0	0	270	Husky format from PC logger
109239	1998-04-26 03:18:00	1998	4	26	3	18	0	0	-62.9717	107.6693	13.4	272	moderate (1.25 - 2.50 m)	-1.3	0	300m - 1km	34.0302	2500	1	No precipitation/ clear	Fresh Breeze (17-21)	315	-2.79466	950	Steaming	Bird	1059		Near (0-300m)	1	0	0	0	0	0	1	0	0	270	Husky format from PC logger
109240	1998-04-26 03:18:00	1998	4	26	3	18	0	0	-62.9717	107.6693	13.4	272	moderate (1.25 - 2.50 m)	-1.3	0	300m - 1km	34.0302	2500	1	No precipitation/ clear	Fresh Breeze (17-21)	315	-2.79466	950	Steaming	Bird	1030		Near (0-300m)	9	0	0	0	0	0	9	0	0	270	Husky format from PC logger
109241	1998-04-26 03:18:00	1998	4	26	3	18	0	0	-62.9717	107.6693	13.4	272	moderate (1.25 - 2.50 m)	-1.3	0	300m - 1km	34.0302	2500	1	No precipitation/ clear	Fresh Breeze (17-21)	315	-2.79466	950	Steaming	Bird	110508		Near (0-300m)	3	0	0	0	0	0	3	0	0	270	Husky format from PC logger
109242	1998-04-26 03:18:00	1998	4	26	3	18	0	0	-62.9717	107.6693	13.4	272	moderate (1.25 - 2.50 m)	-1.3	0	300m - 1km	34.0302	2500	1	No precipitation/ clear	Fresh Breeze (17-21)	315	-2.79466	950	Steaming	Bird	1045		Near (0-300m)	1	0	0	0	0	0	1	0	0	270	Husky format from PC logger
109243	1998-04-26 03:18:00	1998	4	26	3	18	0	0	-62.9717	107.6693	13.4	272	moderate (1.25 - 2.50 m)	-1.3	0	300m - 1km	34.0302	2500	1	No precipitation/ clear	Fresh Breeze (17-21)	315	-2.79466	950	Steaming	Bird	115082		Near (0-300m)	1	0	0	0	0	0	1	0	0	270	Husky format from PC logger
109244	1998-04-26 03:18:00	1998	4	26	3	18	0	0	-62.9717	107.6693	13.4	272	moderate (1.25 - 2.50 m)	-1.3	0	300m - 1km	34.0302	2500	1	No precipitation/ clear	Fresh Breeze (17-21)	315	-2.79466	950	Steaming	Bird	1059		Near (0-300m)	1	0	0	0	0	0	1	0	0	180	Husky format from PC logger
109245	1998-04-26 03:18:00	1998	4	26	3	18	0	0	-62.9717	107.6693	13.4	272	moderate (1.25 - 2.50 m)	-1.3	0	300m - 1km	34.0302	2500	1	No precipitation/ clear	Fresh Breeze (17-21)	315	-2.79466	950	Steaming	Bird	1058		Near (0-300m)	1	0	0	0	0	0	1	0	0	90	Husky format from PC logger
109246	1998-04-26 04:19:00	1998	4	26	4	19	0	0	-62.963	107.1932	13.5	269	moderate (1.25 - 2.50 m)	-1.3	0	300m - 1km	34.0282	2500	1	No precipitation/ clear	Fresh Breeze (17-21)	315	-2.92653	950	Steaming	Bird	1045		Near (0-300m)	1	0	0	0	0	0	1	0	0	90	Husky format from PC logger
109247	1998-04-26 04:19:00	1998	4	26	4	19	0	0	-62.963	107.1932	13.5	269	moderate (1.25 - 2.50 m)	-1.3	0	300m - 1km	34.0282	2500	1	No precipitation/ clear	Fresh Breeze (17-21)	315	-2.92653	950	Steaming	Bird	1059		Near (0-300m)	1	0	0	0	0	0	1	0	0	90	Husky format from PC logger
109249	1998-04-26 04:19:00	1998	4	26	4	19	0	0	-62.963	107.1932	13.5	269	moderate (1.25 - 2.50 m)	-1.3	0	300m - 1km	34.0282	2500	1	No precipitation/ clear	Fresh Breeze (17-21)	315	-2.92653	950	Steaming	Bird	110508		Near (0-300m)	1	0	0	0	0	0	1	0	0	270	Husky format from PC logger
109250	1998-04-26 04:19:00	1998	4	26	4	19	0	0	-62.963	107.1932	13.5	269	moderate (1.25 - 2.50 m)	-1.3	0	300m - 1km	34.0282	2500	1	No precipitation/ clear	Fresh Breeze (17-21)	315	-2.92653	950	Steaming	Bird	1045		Near (0-300m)	1	0	0	0	0	0	1	0	0	270	Husky format from PC logger
109251	1998-04-26 04:19:00	1998	4	26	4	19	0	0	-62.963	107.1932	13.5	269	moderate (1.25 - 2.50 m)	-1.3	0	300m - 1km	34.0282	2500	1	No precipitation/ clear	Fresh Breeze (17-21)	315	-2.92653	950	Steaming	Bird	1045		Near (0-300m)	1	0	0	0	0	0	1	0	0	90	Husky format from PC logger
109252	1998-04-26 04:19:00	1998	4	26	4	19	0	0	-62.963	107.1932	13.5	269	moderate (1.25 - 2.50 m)	-1.3	0	300m - 1km	34.0282	2500	1	No precipitation/ clear	Fresh Breeze (17-21)	315	-2.92653	950	Steaming	Bird	110508		Near (0-300m)	1	0	0	0	0	0	1	0	0	270	Husky format from PC logger
109253	1998-04-26 04:19:00	1998	4	26	4	19	0	0	-62.963	107.1932	13.5	269	moderate (1.25 - 2.50 m)	-1.3	0	300m - 1km	34.0282	2500	1	No precipitation/ clear	Fresh Breeze (17-21)	315	-2.92653	950	Steaming	Bird	1058		Near (0-300m)	1	0	0	0	0	0	1	0	0	90	Husky format from PC logger
109254	1998-04-26 04:19:00	1998	4	26	4	19	0	0	-62.963	107.1932	13.5	269	moderate (1.25 - 2.50 m)	-1.3	0	300m - 1km	34.0282	2500	1	No precipitation/ clear	Fresh Breeze (17-21)	315	-2.92653	950	Steaming	Bird	1030		Near (0-300m)	17	0	0	0	0	0	17	0	0	90	Husky format from PC logger
109255	1998-04-26 04:19:00	1998	4	26	4	19	0	0	-62.963	107.1932	13.5	269	moderate (1.25 - 2.50 m)	-1.3	0	300m - 1km	34.0282	2500	1	No precipitation/ clear	Fresh Breeze (17-21)	315	-2.92653	950	Steaming	Bird	1045		Near (0-300m)	1	0	0	0	0	0	1	0	0	135	Husky format from PC logger
109256	1998-04-26 05:01:00	1998	4	26	5	1	0	0	-62.9625	106.8527	13.5	269	moderate (1.25 - 2.50 m)	-1.7	0	300m - 1km	34.0783	2500	1	No precipitation/ clear	Fresh Breeze (17-21)	270	-3.08831	951	Steaming	Bird	1059		Near (0-300m)	1	0	0	0	0	0	1	0	0	225	Husky format from PC logger
109257	1998-04-26 05:01:00	1998	4	26	5	1	0	0	-62.9625	106.8527	13.5	269	moderate (1.25 - 2.50 m)	-1.7	0	300m - 1km	34.0783	2500	1	No precipitation/ clear	Fresh Breeze (17-21)	270	-3.08831	951	Steaming	Bird	1045		Near (0-300m)	1	0	0	0	0	0	1	0	0	225	Husky format from PC logger
109260	1998-04-26 05:01:00	1998	4	26	5	1	0	0	-62.9625	106.8527	13.5	269	moderate (1.25 - 2.50 m)	-1.7	0	300m - 1km	34.0783	2500	1	No precipitation/ clear	Fresh Breeze (17-21)	270	-3.08831	951	Steaming	Bird	1045		Near (0-300m)	2	0	0	0	0	0	2	0	0	225	Husky format from PC logger
109261	1998-04-26 05:01:00	1998	4	26	5	1	0	0	-62.9625	106.8527	13.5	269	moderate (1.25 - 2.50 m)	-1.7	0	300m - 1km	34.0783	2500	1	No precipitation/ clear	Fresh Breeze (17-21)	270	-3.08831	951	Steaming	Bird	1060		Near (0-300m)	1	0	0	0	0	0	1	0	0	225	Husky format from PC logger
109262	1998-04-26 05:01:00	1998	4	26	5	1	0	0	-62.9625	106.8527	13.5	269	moderate (1.25 - 2.50 m)	-1.7	0	300m - 1km	34.0783	2500	1	No precipitation/ clear	Fresh Breeze (17-21)	270	-3.08831	951	Steaming	Bird	1059		Near (0-300m)	1	0	0	0	0	0	1	0	0	225	Husky format from PC logger
109263	1998-04-26 05:01:00	1998	4	26	5	1	0	0	-62.9625	106.8527	13.5	269	moderate (1.25 - 2.50 m)	-1.7	0	300m - 1km	34.0783	2500	1	No precipitation/ clear	Fresh Breeze (17-21)	270	-3.08831	951	Steaming	Bird	1045		Near (0-300m)	1	0	0	0	0	0	1	0	0	225	Husky format from PC logger
108628	1998-04-08 05:33:00	1998	4	8	5	33	0	0	-51.9605	145.3643	2.7	277	moderate (1.25 - 2.50 m)	5.4	0	Unrestricted visibility	33.787	2500	1	No precipitation/ clear	Strong Breeze (22-27)	270	2.45975	979	Steaming	Bird	110508		Near (0-300m)	1	0	0	0	0	0	1	0	0	45	Husky format from PC logger
108629	1998-04-08 05:33:00	1998	4	8	5	33	0	0	-51.9605	145.3643	2.7	277	moderate (1.25 - 2.50 m)	5.4	0	Unrestricted visibility	33.787	2500	1	No precipitation/ clear	Strong Breeze (22-27)	270	2.45975	979	Steaming	Bird	110508		Near (0-300m)	2	0	0	0	0	0	2	0	0	0	Husky format from PC logger
108630	1998-04-08 05:33:00	1998	4	8	5	33	0	0	-51.9605	145.3643	2.7	277	moderate (1.25 - 2.50 m)	5.4	0	Unrestricted visibility	33.787	2500	1	No precipitation/ clear	Strong Breeze (22-27)	270	2.45975	979	Steaming	Bird	110508		Near (0-300m)	2	0	0	0	0	0	2	0	0	0	Husky format from PC logger
108631	1998-04-08 05:33:00	1998	4	8	5	33	0	0	-51.9605	145.3643	2.7	277	moderate (1.25 - 2.50 m)	5.4	0	Unrestricted visibility	33.787	2500	1	No precipitation/ clear	Strong Breeze (22-27)	270	2.45975	979	Steaming	Bird	110508		Near (0-300m)	2	0	0	0	0	0	2	0	0	315	Husky format from PC logger
108632	1998-04-08 05:33:00	1998	4	8	5	33	0	0	-51.9605	145.3643	2.7	277	moderate (1.25 - 2.50 m)	5.4	0	Unrestricted visibility	33.787	2500	1	No precipitation/ clear	Strong Breeze (22-27)	270	2.45975	979	Steaming	Bird	110510		Near (0-300m)	2	0	0	0	0	0	2	0	0	0	Husky format from PC logger
108633	1998-04-08 05:33:00	1998	4	8	5	33	0	0	-51.9605	145.3643	2.7	277	moderate (1.25 - 2.50 m)	5.4	0	Unrestricted visibility	33.787	2500	1	No precipitation/ clear	Strong Breeze (22-27)	270	2.45975	979	Steaming	Bird	1055		Near (0-300m)	1	0	0	0	0	0	1	0	0	45	Husky format from PC logger
108634	1998-04-08 05:33:00	1998	4	8	5	33	0	0	-51.9605	145.3643	2.7	277	moderate (1.25 - 2.50 m)	5.4	0	Unrestricted visibility	33.787	2500	1	No precipitation/ clear	Strong Breeze (22-27)	270	2.45975	979	Steaming	Bird	1055		Near (0-300m)	1	0	0	0	0	0	1	0	0	315	Husky format from PC logger
108635	1998-04-08 05:33:00	1998	4	8	5	33	0	0	-51.9605	145.3643	2.7	277	moderate (1.25 - 2.50 m)	5.4	0	Unrestricted visibility	33.787	2500	1	No precipitation/ clear	Strong Breeze (22-27)	270	2.45975	979	Steaming	Bird	115082		Near (0-300m)	1	0	0	0	0	0	1	0	0	45	Husky format from PC logger
108636	1998-04-08 05:33:00	1998	4	8	5	33	0	0	-51.9605	145.3643	2.7	277	moderate (1.25 - 2.50 m)	5.4	0	Unrestricted visibility	33.787	2500	1	No precipitation/ clear	Strong Breeze (22-27)	270	2.45975	979	Steaming	Bird	115082		Near (0-300m)	1	0	0	0	0	0	1	0	0	0	Husky format from PC logger
108637	1998-04-08 05:33:00	1998	4	8	5	33	0	0	-51.9605	145.3643	2.7	277	moderate (1.25 - 2.50 m)	5.4	0	Unrestricted visibility	33.787	2500	1	No precipitation/ clear	Strong Breeze (22-27)	270	2.45975	979	Steaming	Bird	115082		Near (0-300m)	1	0	0	0	0	0	1	0	0	315	Husky format from PC logger
108639	1998-04-08 06:44:00	1998	4	8	6	44	0	0	-51.933	145.3142	3	264	moderate (1.25 - 2.50 m)	5.4	0	Unrestricted visibility	33.7912	2500	1	No precipitation/ clear	Strong Breeze (22-27)	270	3.10941	979	Steaming	Bird	110508		Near (0-300m)	1	0	0	0	0	0	1	0	0	0	Husky format from PC logger
108640	1998-04-08 06:44:00	1998	4	8	6	44	0	0	-51.933	145.3142	3	264	moderate (1.25 - 2.50 m)	5.4	0	Unrestricted visibility	33.7912	2500	1	No precipitation/ clear	Strong Breeze (22-27)	270	3.10941	979	Steaming	Bird	110508		Near (0-300m)	2	0	0	0	0	0	2	0	0	270	Husky format from PC logger
108641	1998-04-08 06:44:00	1998	4	8	6	44	0	0	-51.933	145.3142	3	264	moderate (1.25 - 2.50 m)	5.4	0	Unrestricted visibility	33.7912	2500	1	No precipitation/ clear	Strong Breeze (22-27)	270	3.10941	979	Steaming	Bird	110508		Near (0-300m)	1	0	0	0	0	0	1	0	0	270	Husky format from PC logger
108643	1998-04-08 06:44:00	1998	4	8	6	44	0	0	-51.933	145.3142	3	264	moderate (1.25 - 2.50 m)	5.4	0	Unrestricted visibility	33.7912	2500	1	No precipitation/ clear	Strong Breeze (22-27)	270	3.10941	979	Steaming	Bird	115082		Near (0-300m)	1	0	0	0	0	0	1	0	0	45	Husky format from PC logger
108644	1998-04-08 06:44:00	1998	4	8	6	44	0	0	-51.933	145.3142	3	264	moderate (1.25 - 2.50 m)	5.4	0	Unrestricted visibility	33.7912	2500	1	No precipitation/ clear	Strong Breeze (22-27)	270	3.10941	979	Steaming	Bird	115082		Near (0-300m)	1	0	0	0	0	0	1	0	0	180	Husky format from PC logger
108645	1998-04-08 06:44:00	1998	4	8	6	44	0	0	-51.933	145.3142	3	264	moderate (1.25 - 2.50 m)	5.4	0	Unrestricted visibility	33.7912	2500	1	No precipitation/ clear	Strong Breeze (22-27)	270	3.10941	979	Steaming	Bird	115082		Near (0-300m)	1	0	0	0	0	0	1	0	0	45	Husky format from PC logger
108646	1998-04-08 06:44:00	1998	4	8	6	44	0	0	-51.933	145.3142	3	264	moderate (1.25 - 2.50 m)	5.4	0	Unrestricted visibility	33.7912	2500	1	No precipitation/ clear	Strong Breeze (22-27)	270	3.10941	979	Steaming	Bird	115082		Near (0-300m)	1	0	0	0	0	0	1	0	0	45	Husky format from PC logger
108647	1998-04-08 23:34:00	1998	4	8	23	34	0	0	-52.067	144.453	5.3	94	moderate (1.25 - 2.50 m)	4.9	0	300m - 1km	33.7648	2500	1	No precipitation/ clear	Near Gale (28-33)	270	5.70161	987	Steaming	Bird	110508		Near (0-300m)	1	0	0	0	0	0	1	0	0	0	Husky format from PC logger
108649	1998-04-08 23:34:00	1998	4	8	23	34	0	0	-52.067	144.453	5.3	94	moderate (1.25 - 2.50 m)	4.9	0	300m - 1km	33.7648	2500	1	No precipitation/ clear	Near Gale (28-33)	270	5.70161	987	Steaming	Bird	110508		Near (0-300m)	1	0	0	0	0	0	1	0	0	0	Husky format from PC logger
108650	1998-04-08 23:34:00	1998	4	8	23	34	0	0	-52.067	144.453	5.3	94	moderate (1.25 - 2.50 m)	4.9	0	300m - 1km	33.7648	2500	1	No precipitation/ clear	Near Gale (28-33)	270	5.70161	987	Steaming	Bird	110508		Near (0-300m)	1	0	0	0	0	0	1	0	0	0	Husky format from PC logger
108651	1998-04-08 23:34:00	1998	4	8	23	34	0	0	-52.067	144.453	5.3	94	moderate (1.25 - 2.50 m)	4.9	0	300m - 1km	33.7648	2500	1	No precipitation/ clear	Near Gale (28-33)	270	5.70161	987	Steaming	Bird	110508		Near (0-300m)	1	0	0	0	0	0	1	0	0	0	Husky format from PC logger
108652	1998-04-08 23:34:00	1998	4	8	23	34	0	0	-52.067	144.453	5.3	94	moderate (1.25 - 2.50 m)	4.9	0	300m - 1km	33.7648	2500	1	No precipitation/ clear	Near Gale (28-33)	270	5.70161	987	Steaming	Bird	66472		Near (0-300m)	1	0	0	0	0	0	1	0	0	180	Husky format from PC logger
108653	1998-04-08 23:34:00	1998	4	8	23	34	0	0	-52.067	144.453	5.3	94	moderate (1.25 - 2.50 m)	4.9	0	300m - 1km	33.7648	2500	1	No precipitation/ clear	Near Gale (28-33)	270	5.70161	987	Steaming	Bird	1055		Near (0-300m)	1	0	0	0	0	0	1	0	0	180	Husky format from PC logger
108654	1998-04-08 23:34:00	1998	4	8	23	34	0	0	-52.067	144.453	5.3	94	moderate (1.25 - 2.50 m)	4.9	0	300m - 1km	33.7648	2500	1	No precipitation/ clear	Near Gale (28-33)	270	5.70161	987	Steaming	Bird	1055		Near (0-300m)	1	0	0	0	0	0	1	0	0	0	Husky format from PC logger
108655	1998-04-08 23:34:00	1998	4	8	23	34	0	0	-52.067	144.453	5.3	94	moderate (1.25 - 2.50 m)	4.9	0	300m - 1km	33.7648	2500	1	No precipitation/ clear	Near Gale (28-33)	270	5.70161	987	Steaming	Bird			Near (0-300m)	1	0	0	0	0	0	1	0	0	270	Husky format from PC logger
108656	1998-04-08 23:34:00	1998	4	8	23	34	0	0	-52.067	144.453	5.3	94	moderate (1.25 - 2.50 m)	4.9	0	300m - 1km	33.7648	2500	1	No precipitation/ clear	Near Gale (28-33)	270	5.70161	987	Steaming	Bird	1047		Near (0-300m)	1	0	0	0	0	0	1	0	0	0	Husky format from PC logger
108658	1998-04-08 23:53:00	1998	4	8	23	53	0	0	-52.0678	144.4963	5.3	94	moderate (1.25 - 2.50 m)	5.1	0	4 km	33.7713	2500	1	No precipitation/ clear	Gale (34-40)	270	5.79992	988	Steaming	Bird	110508		Near (0-300m)	1	0	0	0	0	0	1	0	0	0	Husky format from PC logger
108659	1998-04-08 23:53:00	1998	4	8	23	53	0	0	-52.0678	144.4963	5.3	94	moderate (1.25 - 2.50 m)	5.1	0	4 km	33.7713	2500	1	No precipitation/ clear	Gale (34-40)	270	5.79992	988	Steaming	Bird	110508		Near (0-300m)	1	0	0	0	0	0	1	0	0	0	Husky format from PC logger
108660	1998-04-08 23:53:00	1998	4	8	23	53	0	0	-52.0678	144.4963	5.3	94	moderate (1.25 - 2.50 m)	5.1	0	4 km	33.7713	2500	1	No precipitation/ clear	Gale (34-40)	270	5.79992	988	Steaming	Bird	1055		Near (0-300m)	1	0	0	0	0	0	1	0	0	0	Husky format from PC logger
108661	1998-04-08 23:53:00	1998	4	8	23	53	0	0	-52.0678	144.4963	5.3	94	moderate (1.25 - 2.50 m)	5.1	0	4 km	33.7713	2500	1	No precipitation/ clear	Gale (34-40)	270	5.79992	988	Steaming	Bird	110508		Near (0-300m)	1	0	0	0	0	0	1	0	0	0	Husky format from PC logger
108662	1998-04-08 23:53:00	1998	4	8	23	53	0	0	-52.0678	144.4963	5.3	94	moderate (1.25 - 2.50 m)	5.1	0	4 km	33.7713	2500	1	No precipitation/ clear	Gale (34-40)	270	5.79992	988	Steaming	Bird	115082		Near (0-300m)	1	0	0	0	0	0	1	0	0	270	Husky format from PC logger
108663	1998-04-08 23:53:00	1998	4	8	23	53	0	0	-52.0678	144.4963	5.3	94	moderate (1.25 - 2.50 m)	5.1	0	4 km	33.7713	2500	1	No precipitation/ clear	Gale (34-40)	270	5.79992	988	Steaming	Bird	66972		Near (0-300m)	1	0	0	0	0	0	1	0	0	0	Husky format from PC logger
108664	1998-04-08 23:53:00	1998	4	8	23	53	0	0	-52.0678	144.4963	5.3	94	moderate (1.25 - 2.50 m)	5.1	0	4 km	33.7713	2500	1	No precipitation/ clear	Gale (34-40)	270	5.79992	988	Steaming	Bird	1055		Near (0-300m)	1	0	0	0	0	0	1	0	0	0	Husky format from PC logger
108665	1998-04-08 23:53:00	1998	4	8	23	53	0	0	-52.0678	144.4963	5.3	94	moderate (1.25 - 2.50 m)	5.1	0	4 km	33.7713	2500	1	No precipitation/ clear	Gale (34-40)	270	5.79992	988	Steaming	Bird	110508		Near (0-300m)	1	0	0	0	0	0	1	0	0	0	Husky format from PC logger
108666	1998-04-08 23:53:00	1998	4	8	23	53	0	0	-52.0678	144.4963	5.3	94	moderate (1.25 - 2.50 m)	5.1	0	4 km	33.7713	2500	1	No precipitation/ clear	Gale (34-40)	270	5.79992	988	Steaming	Bird	1047		Near (0-300m)	1	0	0	0	0	0	1	0	0	0	Husky format from PC logger
108668	1998-04-09 00:10:00	1998	4	9	0	10	0	0	-52.0688	144.5363	5.3	94	moderate (1.25 - 2.50 m)	5.1	0	4 km	33.7807	2500	1	No precipitation/ clear	Gale (34-40)	270	5.67271	988	Steaming	Bird	110508		Near (0-300m)	2	0	0	0	0	0	2	0	0	0	Husky format from PC logger
108669	1998-04-09 00:10:00	1998	4	9	0	10	0	0	-52.0688	144.5363	5.3	94	moderate (1.25 - 2.50 m)	5.1	0	4 km	33.7807	2500	1	No precipitation/ clear	Gale (34-40)	270	5.67271	988	Steaming	Bird	110508		Near (0-300m)	3	0	0	0	0	0	3	0	0	0	Husky format from PC logger
107984	1997-10-01 02:56:00	1997	10	1	2	56	0	0	-59.1833	119.45	9	240	moderate (1.25 - 2.50 m)	-0.7	0	Unrestricted visibility		4000	2	No precipitation/ clear	Fresh Breeze (17-21)	308	-2	983	Steaming	Bird	1030		Near (0-300m)	2	0	0	0	0	0	2	0	0		Forward Quadrant
107985	1997-10-01 02:56:00	1997	10	1	2	56	0	0	-59.1833	119.45	9	240	moderate (1.25 - 2.50 m)	-0.7	0	Unrestricted visibility		4000	2	No precipitation/ clear	Fresh Breeze (17-21)	308	-2	983	Steaming	Bird	1030			2	0	0	0	0	0	2	0	0		Stern count
107987	1997-10-01 02:56:00	1997	10	1	2	56	0	0	-59.1833	119.45	9	240	moderate (1.25 - 2.50 m)	-0.7	0	Unrestricted visibility		4000	2	No precipitation/ clear	Fresh Breeze (17-21)	308	-2	983	Steaming	Bird	1058			2	0	0	0	0	0	2	0	0		Stern count
107988	1997-10-01 04:03:00	1997	10	1	4	3	0	0	-59.2667	119.1167	10	234	smooth-wavelet (0.10 - 0.50 m)	-0.2	0	Unrestricted visibility		4000	2	No precipitation/ clear	Strong Breeze (22-27)	313	-2.7	983	Steaming	Bird	1057		Near (0-300m)	1	0	0	0	0	0	0	0	1		Stern count
107989	1997-10-01 04:03:00	1997	10	1	4	3	0	0	-59.2667	119.1167	10	234	smooth-wavelet (0.10 - 0.50 m)	-0.2	0	Unrestricted visibility		4000	2	No precipitation/ clear	Strong Breeze (22-27)	313	-2.7	983	Steaming	Bird	1030			2	0	0	0	0	0	2	0	0		Spot Observation
107990	1997-10-01 05:05:00	1997	10	1	5	5	0	0	-59.3667	118.8	10	239	slight (0.50 - 1.25 m)	-0.2	0	Unrestricted visibility		4000	2	No precipitation/ clear	Fresh Breeze (17-21)	177	-2.7	985.5	Steaming	Bird	1061		Near (0-300m)	1	0	0	0	0	0	1	0	0		Stern count
107991	1997-10-01 05:05:00	1997	10	1	5	5	0	0	-59.3667	118.8	10	239	slight (0.50 - 1.25 m)	-0.2	0	Unrestricted visibility		4000	2	No precipitation/ clear	Fresh Breeze (17-21)	177	-2.7	985.5	Steaming	Bird	1057		Near (0-300m)	3	0	0	0	0	0	3	0	0		Stern count
107992	1997-10-01 05:05:00	1997	10	1	5	5	0	0	-59.3667	118.8	10	239	slight (0.50 - 1.25 m)	-0.2	0	Unrestricted visibility		4000	2	No precipitation/ clear	Fresh Breeze (17-21)	177	-2.7	985.5	Steaming	Bird	1057		Near (0-300m)	2	0	0	0	0	0	2	0	0		Spot Observation
107993	1997-10-01 05:05:00	1997	10	1	5	5	0	0	-59.3667	118.8	10	239	slight (0.50 - 1.25 m)	-0.2	0	Unrestricted visibility		4000	2	No precipitation/ clear	Fresh Breeze (17-21)	177	-2.7	985.5	Steaming	Bird	1059		Near (0-300m)	1	0	0	0	0	0	1	0	0		Stern count
107994	1997-10-01 05:05:00	1997	10	1	5	5	0	0	-59.3667	118.8	10	239	slight (0.50 - 1.25 m)	-0.2	0	Unrestricted visibility		4000	2	No precipitation/ clear	Fresh Breeze (17-21)	177	-2.7	985.5	Steaming	Bird	1059		Near (0-300m)	3	0	0	0	0	0	3	0	0		Spot Observation
107996	1997-10-01 05:05:00	1997	10	1	5	5	0	0	-59.3667	118.8	10	239	slight (0.50 - 1.25 m)	-0.2	0	Unrestricted visibility		4000	2	No precipitation/ clear	Fresh Breeze (17-21)	177	-2.7	985.5	Steaming	Bird	1058		Near (0-300m)	1	0	0	0	0	0	1	0	0		Spot Observation
107997	1997-10-01 05:05:00	1997	10	1	5	5	0	0	-59.3667	118.8	10	239	slight (0.50 - 1.25 m)	-0.2	0	Unrestricted visibility		4000	2	No precipitation/ clear	Fresh Breeze (17-21)	177	-2.7	985.5	Steaming	Bird	110509		Near (0-300m)	1	0	0	0	0	0	1	0	0		Spot Observation
107998	1997-10-01 05:05:00	1997	10	1	5	5	0	0	-59.3667	118.8	10	239	slight (0.50 - 1.25 m)	-0.2	0	Unrestricted visibility		4000	2	No precipitation/ clear	Fresh Breeze (17-21)	177	-2.7	985.5	Steaming	Bird			Near (0-300m)	1	0	0	0	0	0	1	0	0		Spot Observation
107999	1997-10-01 06:05:00	1997	10	1	6	5	0	0	-59.4667	118.4833	9	237	moderate (1.25 - 2.50 m)	0.2	0	Unrestricted visibility		4000	2	No precipitation/ clear	Fresh Breeze (17-21)	312	-2.6	987.8	Steaming	Bird	110508		Near (0-300m)	2	0	0	0	0	0	2	0	0		Spot Observation
108000	1997-10-01 06:05:00	1997	10	1	6	5	0	0	-59.4667	118.4833	9	237	moderate (1.25 - 2.50 m)	0.2	0	Unrestricted visibility		4000	2	No precipitation/ clear	Fresh Breeze (17-21)	312	-2.6	987.8	Steaming	Bird	110508		Near (0-300m)	1	0	0	0	0	0	1	0	0		Spot Observation
108001	1997-10-01 06:05:00	1997	10	1	6	5	0	0	-59.4667	118.4833	9	237	moderate (1.25 - 2.50 m)	0.2	0	Unrestricted visibility		4000	2	No precipitation/ clear	Fresh Breeze (17-21)	312	-2.6	987.8	Steaming	Bird	1061		Near (0-300m)	1	0	0	0	0	0	1	0	0		Spot Observation
108002	1997-10-01 06:05:00	1997	10	1	6	5	0	0	-59.4667	118.4833	9	237	moderate (1.25 - 2.50 m)	0.2	0	Unrestricted visibility		4000	2	No precipitation/ clear	Fresh Breeze (17-21)	312	-2.6	987.8	Steaming	Bird	1059		Near (0-300m)	3	0	0	0	0	0	3	0	0		Forward Quadrant
108003	1997-10-01 06:05:00	1997	10	1	6	5	0	0	-59.4667	118.4833	9	237	moderate (1.25 - 2.50 m)	0.2	0	Unrestricted visibility		4000	2	No precipitation/ clear	Fresh Breeze (17-21)	312	-2.6	987.8	Steaming	Bird	1059		Near (0-300m)	1	0	0	0	0	0	1	0	0		Stern count
108004	1997-10-01 06:05:00	1997	10	1	6	5	0	0	-59.4667	118.4833	9	237	moderate (1.25 - 2.50 m)	0.2	0	Unrestricted visibility		4000	2	No precipitation/ clear	Fresh Breeze (17-21)	312	-2.6	987.8	Steaming	Bird	1059		Near (0-300m)	1	0	0	0	0	0	1	0	0		Spot Observation
108006	1997-10-01 06:05:00	1997	10	1	6	5	0	0	-59.4667	118.4833	9	237	moderate (1.25 - 2.50 m)	0.2	0	Unrestricted visibility		4000	2	No precipitation/ clear	Fresh Breeze (17-21)	312	-2.6	987.8	Steaming	Bird	1030		Near (0-300m)	2	0	0	0	0	0	2	0	0		Stern count
108007	1997-10-01 06:05:00	1997	10	1	6	5	0	0	-59.4667	118.4833	9	237	moderate (1.25 - 2.50 m)	0.2	0	Unrestricted visibility		4000	2	No precipitation/ clear	Fresh Breeze (17-21)	312	-2.6	987.8	Steaming	Bird	1030		Near (0-300m)	2	0	0	0	0	0	2	0	0		Spot Observation
108008	1997-10-01 06:05:00	1997	10	1	6	5	0	0	-59.4667	118.4833	9	237	moderate (1.25 - 2.50 m)	0.2	0	Unrestricted visibility		4000	2	No precipitation/ clear	Fresh Breeze (17-21)	312	-2.6	987.8	Steaming	Bird	110509		Near (0-300m)	1	0	0	0	0	0	1	0	0		Forward Quadrant
108009	1997-10-01 08:00:00	1997	10	1	8	0	0	0	-59.6333	117.9667	5	238	moderate (1.25 - 2.50 m)	-0.5	0	Unrestricted visibility		4000	2	No precipitation/ clear	Fresh Breeze (17-21)	312	-2.8	990	Steaming	Bird	1060		Near (0-300m)	1	0	0	0	0	0	1	0	0		Forward Quadrant
108010	1997-10-01 08:00:00	1997	10	1	8	0	0	0	-59.6333	117.9667	5	238	moderate (1.25 - 2.50 m)	-0.5	0	Unrestricted visibility		4000	2	No precipitation/ clear	Fresh Breeze (17-21)	312	-2.8	990	Steaming	Bird	1060		Near (0-300m)	1	0	0	0	0	0	0	0	1		Stern count
108011	1997-10-01 08:00:00	1997	10	1	8	0	0	0	-59.6333	117.9667	5	238	moderate (1.25 - 2.50 m)	-0.5	0	Unrestricted visibility		4000	2	No precipitation/ clear	Fresh Breeze (17-21)	312	-2.8	990	Steaming	Bird	1060		Near (0-300m)	1	0	0	0	0	0	1	0	0		Spot Observation
108012	1997-10-01 08:00:00	1997	10	1	8	0	0	0	-59.6333	117.9667	5	238	moderate (1.25 - 2.50 m)	-0.5	0	Unrestricted visibility		4000	2	No precipitation/ clear	Fresh Breeze (17-21)	312	-2.8	990	Steaming	Bird	1057		Near (0-300m)	2	0	0	0	0	0	0	0	2		Stern count
108013	1997-10-01 08:00:00	1997	10	1	8	0	0	0	-59.6333	117.9667	5	238	moderate (1.25 - 2.50 m)	-0.5	0	Unrestricted visibility		4000	2	No precipitation/ clear	Fresh Breeze (17-21)	312	-2.8	990	Steaming	Bird	1059		Near (0-300m)	1	0	0	0	0	0	1	0	0		Forward Quadrant
107911	1997-09-30 00:00:00	1997	9	30	0	0	0	0	-56.8667	126.7333	11	241	moderate (1.25 - 2.50 m)	1.9	0	Unrestricted visibility		4000	2	Fog	Moderate Breeze (11-16)	32	1.9	986.5	Steaming	Bird	1057		Near (0-300m)	3	0	0	0	0	0	3	0	0		Forward Quadrant
107912	1997-09-30 00:00:00	1997	9	30	0	0	0	0	-56.8667	126.7333	11	241	moderate (1.25 - 2.50 m)	1.9	0	Unrestricted visibility		4000	2	Fog	Moderate Breeze (11-16)	32	1.9	986.5	Steaming	Bird	1057		Near (0-300m)	3	0	0	0	0	0	0	0	3		Stern count
107913	1997-09-30 00:00:00	1997	9	30	0	0	0	0	-56.8667	126.7333	11	241	moderate (1.25 - 2.50 m)	1.9	0	Unrestricted visibility		4000	2	Fog	Moderate Breeze (11-16)	32	1.9	986.5	Steaming	Bird	1057		Near (0-300m)	1	0	0	0	0	0	1	0	0		Spot Observation
107914	1997-09-30 00:00:00	1997	9	30	0	0	0	0	-56.8667	126.7333	11	241	moderate (1.25 - 2.50 m)	1.9	0	Unrestricted visibility		4000	2	Fog	Moderate Breeze (11-16)	32	1.9	986.5	Steaming	Bird	67023		Near (0-300m)	2	0	0	0	0	0	2	0	0		Forward Quadrant
107915	1997-09-30 00:00:00	1997	9	30	0	0	0	0	-56.8667	126.7333	11	241	moderate (1.25 - 2.50 m)	1.9	0	Unrestricted visibility		4000	2	Fog	Moderate Breeze (11-16)	32	1.9	986.5	Steaming	Bird	67023		Near (0-300m)	2	0	0	0	0	0	2	0	0		Spot Observation
107916	1997-09-30 01:00:00	1997	9	30	1	0	0	0	-56.9667	126.4667	9	240	moderate (1.25 - 2.50 m)	1.5	0	less than 300 m		4000	1	Fog	Moderate Breeze (11-16)	80	2.5	973.5	Steaming	Bird	1057			7	0	0	0	0	0	7	0	0		Forward Quadrant
107917	1997-09-30 01:00:00	1997	9	30	1	0	0	0	-56.9667	126.4667	9	240	moderate (1.25 - 2.50 m)	1.5	0	less than 300 m		4000	1	Fog	Moderate Breeze (11-16)	80	2.5	973.5	Steaming	Bird	1057			6	0	0	0	0	0	0	0	6		Stern count
107918	1997-09-30 02:00:00	1997	9	30	2	0	0	0	-57.0667	126.2167	10	239	slight (0.50 - 1.25 m)	1.6	0	300m - 1km		4000	2	Fog	Fresh Breeze (17-21)	310	2.1	972.6	Steaming	Bird	1057		Near (0-300m)	2	0	0	0	0	0	0	0	0		Forward Quadrant
107919	1997-09-30 02:00:00	1997	9	30	2	0	0	0	-57.0667	126.2167	10	239	slight (0.50 - 1.25 m)	1.6	0	300m - 1km		4000	2	Fog	Fresh Breeze (17-21)	310	2.1	972.6	Steaming	Bird	1057			5	0	0	0	0	0	0	0	0		Stern count
107920	1997-09-30 02:00:00	1997	9	30	2	0	0	0	-57.0667	126.2167	10	239	slight (0.50 - 1.25 m)	1.6	0	300m - 1km		4000	2	Fog	Fresh Breeze (17-21)	310	2.1	972.6	Steaming	Bird	1058			1	0	0	0	0	0	0	0	0		Stern count
109851	1998-05-04 04:11:00	1998	5	4	4	11	0	0	-64.9778	78.033	2.3	258	calm-glassy	-1.7	9	10 km		2631	1	No precipitation/ clear	Fresh Breeze (17-21)	225	-22.5666	1009	Steaming	Bird	1045		Near (0-300m)	1	0	0	0	0	0	1	0	0	180	Husky format from PC logger
109852	1998-05-04 04:11:00	1998	5	4	4	11	0	0	-64.9778	78.033	2.3	258	calm-glassy	-1.7	9	10 km		2631	1	No precipitation/ clear	Fresh Breeze (17-21)	225	-22.5666	1009	Steaming	Bird	1045		Near (0-300m)	2	0	0	0	0	0	2	0	0	270	Husky format from PC logger
109853	1998-05-04 04:11:00	1998	5	4	4	11	0	0	-64.9778	78.033	2.3	258	calm-glassy	-1.7	9	10 km		2631	1	No precipitation/ clear	Fresh Breeze (17-21)	225	-22.5666	1009	Steaming	Bird	1045		Near (0-300m)	5	0	0	0	0	0	5	0	0	270	Husky format from PC logger
109854	1998-05-04 04:11:00	1998	5	4	4	11	0	0	-64.9778	78.033	2.3	258	calm-glassy	-1.7	9	10 km		2631	1	No precipitation/ clear	Fresh Breeze (17-21)	225	-22.5666	1009	Steaming	Bird	1045		Near (0-300m)	1	0	0	0	0	0	1	0	0	180	Husky format from PC logger
109855	1998-05-04 04:11:00	1998	5	4	4	11	0	0	-64.9778	78.033	2.3	258	calm-glassy	-1.7	9	10 km		2631	1	No precipitation/ clear	Fresh Breeze (17-21)	225	-22.5666	1009	Steaming	Bird	1045		Near (0-300m)	2	0	0	0	0	0	2	0	0	180	Husky format from PC logger
109856	1998-05-04 04:11:00	1998	5	4	4	11	0	0	-64.9778	78.033	2.3	258	calm-glassy	-1.7	9	10 km		2631	1	No precipitation/ clear	Fresh Breeze (17-21)	225	-22.5666	1009	Steaming	Bird	1e+05		Near (0-300m)	3	0	0	3	0	0	0	0	0		Husky format from PC logger
109857	1998-05-05 03:11:00	1998	5	5	3	11	0	0	-63.033	78.9733	13	75	calm-rippled (0.00 - 0.10 m)	-1.7	8	Unrestricted visibility		2833	1	No precipitation/ clear	Moderate Breeze (11-16)	90	-11.9031	988	Steaming	Bird	1030		Near (0-300m)	1	0	0	0	0	0	1	0	0	180	Husky format from PC logger
109858	1998-05-05 03:11:00	1998	5	5	3	11	0	0	-63.033	78.9733	13	75	calm-rippled (0.00 - 0.10 m)	-1.7	8	Unrestricted visibility		2833	1	No precipitation/ clear	Moderate Breeze (11-16)	90	-11.9031	988	Steaming	Bird	1030		Near (0-300m)	1	0	0	0	0	0	1	0	0	270	Husky format from PC logger
109859	1998-05-05 03:11:00	1998	5	5	3	11	0	0	-63.033	78.9733	13	75	calm-rippled (0.00 - 0.10 m)	-1.7	8	Unrestricted visibility		2833	1	No precipitation/ clear	Moderate Breeze (11-16)	90	-11.9031	988	Steaming	Bird	1045		Near (0-300m)	1	0	0	0	0	0	1	0	0	270	Husky format from PC logger
109861	1998-05-05 03:11:00	1998	5	5	3	11	0	0	-63.033	78.9733	13	75	calm-rippled (0.00 - 0.10 m)	-1.7	8	Unrestricted visibility		2833	1	No precipitation/ clear	Moderate Breeze (11-16)	90	-11.9031	988	Steaming	Bird	1030		Near (0-300m)	1	0	0	0	0	0	1	0	0	270	Husky format from PC logger
109862	1998-05-05 03:11:00	1998	5	5	3	11	0	0	-63.033	78.9733	13	75	calm-rippled (0.00 - 0.10 m)	-1.7	8	Unrestricted visibility		2833	1	No precipitation/ clear	Moderate Breeze (11-16)	90	-11.9031	988	Steaming	Bird	1030		Near (0-300m)	1	0	0	0	0	0	1	0	0	270	Husky format from PC logger
109863	1998-05-05 03:11:00	1998	5	5	3	11	0	0	-63.033	78.9733	13	75	calm-rippled (0.00 - 0.10 m)	-1.7	8	Unrestricted visibility		2833	1	No precipitation/ clear	Moderate Breeze (11-16)	90	-11.9031	988	Steaming	Bird	1030		Near (0-300m)	3	0	0	0	0	0	3	0	0	90	Husky format from PC logger
109864	1998-05-05 03:11:00	1998	5	5	3	11	0	0	-63.033	78.9733	13	75	calm-rippled (0.00 - 0.10 m)	-1.7	8	Unrestricted visibility		2833	1	No precipitation/ clear	Moderate Breeze (11-16)	90	-11.9031	988	Steaming	Bird	1045		Near (0-300m)	1	0	0	0	0	0	1	0	0	270	Husky format from PC logger
109865	1998-05-05 03:11:00	1998	5	5	3	11	0	0	-63.033	78.9733	13	75	calm-rippled (0.00 - 0.10 m)	-1.7	8	Unrestricted visibility		2833	1	No precipitation/ clear	Moderate Breeze (11-16)	90	-11.9031	988	Steaming	Bird	1030		Near (0-300m)	1	0	0	0	0	0	1	0	0	270	Husky format from PC logger
109866	1998-05-05 03:11:00	1998	5	5	3	11	0	0	-63.033	78.9733	13	75	calm-rippled (0.00 - 0.10 m)	-1.7	8	Unrestricted visibility		2833	1	No precipitation/ clear	Moderate Breeze (11-16)	90	-11.9031	988	Steaming	Bird	1045		Near (0-300m)	1	0	0	0	0	0	1	0	0	90	Husky format from PC logger
109867	1998-05-05 04:29:00	1998	5	5	4	29	0	0	-62.9652	79.5477	13.3	80	calm-rippled (0.00 - 0.10 m)	-1.7	8	Unrestricted visibility		2500	1	No precipitation/ clear	Moderate Breeze (11-16)	135	-12.8061	987	Steaming	Bird	1045		Near (0-300m)	1	0	0	0	0	0	1	0	0	225	Husky format from PC logger
109868	1998-05-05 04:29:00	1998	5	5	4	29	0	0	-62.9652	79.5477	13.3	80	calm-rippled (0.00 - 0.10 m)	-1.7	8	Unrestricted visibility		2500	1	No precipitation/ clear	Moderate Breeze (11-16)	135	-12.8061	987	Steaming	Bird	1030		Near (0-300m)	2	0	0	0	0	0	2	0	0	180	Husky format from PC logger
109869	1998-05-05 04:29:00	1998	5	5	4	29	0	0	-62.9652	79.5477	13.3	80	calm-rippled (0.00 - 0.10 m)	-1.7	8	Unrestricted visibility		2500	1	No precipitation/ clear	Moderate Breeze (11-16)	135	-12.8061	987	Steaming	Bird	1045		Near (0-300m)	2	0	0	0	0	0	2	0	0	90	Husky format from PC logger
109871	1998-05-05 04:29:00	1998	5	5	4	29	0	0	-62.9652	79.5477	13.3	80	calm-rippled (0.00 - 0.10 m)	-1.7	8	Unrestricted visibility		2500	1	No precipitation/ clear	Moderate Breeze (11-16)	135	-12.8061	987	Steaming	Bird	1045		Near (0-300m)	1	0	0	0	0	0	1	0	0	90	Husky format from PC logger
109872	1998-05-05 04:29:00	1998	5	5	4	29	0	0	-62.9652	79.5477	13.3	80	calm-rippled (0.00 - 0.10 m)	-1.7	8	Unrestricted visibility		2500	1	No precipitation/ clear	Moderate Breeze (11-16)	135	-12.8061	987	Steaming	Bird	1030		Near (0-300m)	1	0	0	0	0	0	1	0	0	90	Husky format from PC logger
109873	1998-05-05 04:29:00	1998	5	5	4	29	0	0	-62.9652	79.5477	13.3	80	calm-rippled (0.00 - 0.10 m)	-1.7	8	Unrestricted visibility		2500	1	No precipitation/ clear	Moderate Breeze (11-16)	135	-12.8061	987	Steaming	Bird	1030		Near (0-300m)	1	0	0	0	0	0	1	0	0	270	Husky format from PC logger
109874	1998-05-05 04:29:00	1998	5	5	4	29	0	0	-62.9652	79.5477	13.3	80	calm-rippled (0.00 - 0.10 m)	-1.7	8	Unrestricted visibility		2500	1	No precipitation/ clear	Moderate Breeze (11-16)	135	-12.8061	987	Steaming	Bird	1030		Near (0-300m)	1	0	0	0	0	0	1	0	0	135	Husky format from PC logger
109875	1998-05-05 04:29:00	1998	5	5	4	29	0	0	-62.9652	79.5477	13.3	80	calm-rippled (0.00 - 0.10 m)	-1.7	8	Unrestricted visibility		2500	1	No precipitation/ clear	Moderate Breeze (11-16)	135	-12.8061	987	Steaming	Bird	1045		Near (0-300m)	1	0	0	0	0	0	1	0	0	135	Husky format from PC logger
109876	1998-05-05 04:29:00	1998	5	5	4	29	0	0	-62.9652	79.5477	13.3	80	calm-rippled (0.00 - 0.10 m)	-1.7	8	Unrestricted visibility		2500	1	No precipitation/ clear	Moderate Breeze (11-16)	135	-12.8061	987	Steaming	Bird	1045		Near (0-300m)	1	0	0	0	0	0	1	0	0	135	Husky format from PC logger
109877	1998-05-05 05:49:00	1998	5	5	5	49	0	0	-62.9658	79.9207	13.3	80	calm-rippled (0.00 - 0.10 m)	-1.7	8	Unrestricted visibility		2500	1	No precipitation/ clear	Moderate Breeze (11-16)	135	-13.6082	987	Steaming	Bird	1045		Near (0-300m)	1	0	0	0	0	0	1	0	0	45	Husky format from PC logger
109878	1998-05-05 05:49:00	1998	5	5	5	49	0	0	-62.9658	79.9207	13.3	80	calm-rippled (0.00 - 0.10 m)	-1.7	8	Unrestricted visibility		2500	1	No precipitation/ clear	Moderate Breeze (11-16)	135	-13.6082	987	Steaming	Bird	1030		Near (0-300m)	1	0	0	0	0	0	1	0	0	135	Husky format from PC logger
109879	1998-05-05 05:49:00	1998	5	5	5	49	0	0	-62.9658	79.9207	13.3	80	calm-rippled (0.00 - 0.10 m)	-1.7	8	Unrestricted visibility		2500	1	No precipitation/ clear	Moderate Breeze (11-16)	135	-13.6082	987	Steaming	Bird	1045		Near (0-300m)	3	0	0	0	0	0	3	0	0	90	Husky format from PC logger
109881	1998-05-05 05:49:00	1998	5	5	5	49	0	0	-62.9658	79.9207	13.3	80	calm-rippled (0.00 - 0.10 m)	-1.7	8	Unrestricted visibility		2500	1	No precipitation/ clear	Moderate Breeze (11-16)	135	-13.6082	987	Steaming	Bird	1045		Near (0-300m)	1	0	0	0	0	0	1	0	0	90	Husky format from PC logger
109882	1998-05-05 05:49:00	1998	5	5	5	49	0	0	-62.9658	79.9207	13.3	80	calm-rippled (0.00 - 0.10 m)	-1.7	8	Unrestricted visibility		2500	1	No precipitation/ clear	Moderate Breeze (11-16)	135	-13.6082	987	Steaming	Bird	1030		Near (0-300m)	1	0	0	1	0	0	0	0	0		Husky format from PC logger
109883	1998-05-05 05:49:00	1998	5	5	5	49	0	0	-62.9658	79.9207	13.3	80	calm-rippled (0.00 - 0.10 m)	-1.7	8	Unrestricted visibility		2500	1	No precipitation/ clear	Moderate Breeze (11-16)	135	-13.6082	987	Steaming	Bird	1030		Near (0-300m)	1	0	0	0	0	0	1	0	0	90	Husky format from PC logger
109884	1998-05-05 05:49:00	1998	5	5	5	49	0	0	-62.9658	79.9207	13.3	80	calm-rippled (0.00 - 0.10 m)	-1.7	8	Unrestricted visibility		2500	1	No precipitation/ clear	Moderate Breeze (11-16)	135	-13.6082	987	Steaming	Bird	1045		Near (0-300m)	2	0	0	0	0	0	2	0	0	90	Husky format from PC logger
109885	1998-05-05 05:49:00	1998	5	5	5	49	0	0	-62.9658	79.9207	13.3	80	calm-rippled (0.00 - 0.10 m)	-1.7	8	Unrestricted visibility		2500	1	No precipitation/ clear	Moderate Breeze (11-16)	135	-13.6082	987	Steaming	Bird	1030		Near (0-300m)	1	0	0	0	0	0	1	0	0	90	Husky format from PC logger
109886	1998-05-05 05:49:00	1998	5	5	5	49	0	0	-62.9658	79.9207	13.3	80	calm-rippled (0.00 - 0.10 m)	-1.7	8	Unrestricted visibility		2500	1	No precipitation/ clear	Moderate Breeze (11-16)	135	-13.6082	987	Steaming	Bird	1030		Near (0-300m)	1	0	0	0	0	0	1	0	0	90	Husky format from PC logger
109887	1998-05-05 06:25:00	1998	5	5	6	25	0	0	-62.9662	80.0883	13.3	80	calm-rippled (0.00 - 0.10 m)	-1.7	8	Unrestricted visibility		2500	1	No precipitation/ clear	Moderate Breeze (11-16)	135	-13.3645	987	Steaming	Bird	1045		Near (0-300m)	1	0	0	0	0	0	1	0	0	0	Husky format from PC logger
109888	1998-05-05 06:25:00	1998	5	5	6	25	0	0	-62.9662	80.0883	13.3	80	calm-rippled (0.00 - 0.10 m)	-1.7	8	Unrestricted visibility		2500	1	No precipitation/ clear	Moderate Breeze (11-16)	135	-13.3645	987	Steaming	Bird	1086		Near (0-300m)	1	0	1	0	0	0	0	0	0		Husky format from PC logger
109789	1998-04-30 09:38:00	1998	4	30	9	38	0	0	-64.4143	78.2282	12.5	199	calm-rippled (0.00 - 0.10 m)	-1.6	9	300m - 1km		2500	2	No precipitation/ clear	Strong Breeze (22-27)	45	-12.09	964	Steaming	Bird	1086		Near (0-300m)	4	0	0	4	0	0	0	0	0		Husky format from PC logger
109790	1998-04-30 09:38:00	1998	4	30	9	38	0	0	-64.4143	78.2282	12.5	199	calm-rippled (0.00 - 0.10 m)	-1.6	9	300m - 1km		2500	2	No precipitation/ clear	Strong Breeze (22-27)	45	-12.09	964	Steaming	Bird	1045		Near (0-300m)	1	0	0	0	0	0	1	0	0	225	Husky format from PC logger
109264	1998-04-26 05:01:00	1998	4	26	5	1	0	0	-62.9625	106.8527	13.5	269	moderate (1.25 - 2.50 m)	-1.7	0	300m - 1km	34.0783	2500	1	No precipitation/ clear	Fresh Breeze (17-21)	270	-3.08831	951	Steaming	Bird	1058		Near (0-300m)	1	0	0	0	0	0	1	0	0	90	Husky format from PC logger
109265	1998-04-26 05:01:00	1998	4	26	5	1	0	0	-62.9625	106.8527	13.5	269	moderate (1.25 - 2.50 m)	-1.7	0	300m - 1km	34.0783	2500	1	No precipitation/ clear	Fresh Breeze (17-21)	270	-3.08831	951	Steaming	Bird	1045		Near (0-300m)	1	0	0	0	0	0	1	0	0	270	Husky format from PC logger
109266	1998-04-26 05:48:00	1998	4	26	5	48	0	0	-62.9605	106.4647	12.5	270	moderate (1.25 - 2.50 m)	-1.7	0	300m - 1km	34.0708	2500	1	No precipitation/ clear	Fresh Breeze (17-21)	270	-3.06949	951	Steaming	Bird	1045		Near (0-300m)	1	0	0	0	0	0	1	0	0	90	Husky format from PC logger
109267	1998-04-26 05:48:00	1998	4	26	5	48	0	0	-62.9605	106.4647	12.5	270	moderate (1.25 - 2.50 m)	-1.7	0	300m - 1km	34.0708	2500	1	No precipitation/ clear	Fresh Breeze (17-21)	270	-3.06949	951	Steaming	Bird	1059		Near (0-300m)	1	0	0	0	0	0	1	0	0	135	Husky format from PC logger
109269	1998-04-26 05:48:00	1998	4	26	5	48	0	0	-62.9605	106.4647	12.5	270	moderate (1.25 - 2.50 m)	-1.7	0	300m - 1km	34.0708	2500	1	No precipitation/ clear	Fresh Breeze (17-21)	270	-3.06949	951	Steaming	Bird	1045		Near (0-300m)	1	0	0	0	0	0	1	0	0	225	Husky format from PC logger
109270	1998-04-26 05:48:00	1998	4	26	5	48	0	0	-62.9605	106.4647	12.5	270	moderate (1.25 - 2.50 m)	-1.7	0	300m - 1km	34.0708	2500	1	No precipitation/ clear	Fresh Breeze (17-21)	270	-3.06949	951	Steaming	Bird	1030		Near (0-300m)	5	0	0	0	0	0	5	0	0	225	Husky format from PC logger
109271	1998-04-26 05:48:00	1998	4	26	5	48	0	0	-62.9605	106.4647	12.5	270	moderate (1.25 - 2.50 m)	-1.7	0	300m - 1km	34.0708	2500	1	No precipitation/ clear	Fresh Breeze (17-21)	270	-3.06949	951	Steaming	Bird	1057		Near (0-300m)	1	0	0	0	0	0	1	0	0	225	Husky format from PC logger
109272	1998-04-26 05:48:00	1998	4	26	5	48	0	0	-62.9605	106.4647	12.5	270	moderate (1.25 - 2.50 m)	-1.7	0	300m - 1km	34.0708	2500	1	No precipitation/ clear	Fresh Breeze (17-21)	270	-3.06949	951	Steaming	Bird	1030		Near (0-300m)	5	0	0	0	0	0	5	0	0	225	Husky format from PC logger
109273	1998-04-26 05:48:00	1998	4	26	5	48	0	0	-62.9605	106.4647	12.5	270	moderate (1.25 - 2.50 m)	-1.7	0	300m - 1km	34.0708	2500	1	No precipitation/ clear	Fresh Breeze (17-21)	270	-3.06949	951	Steaming	Bird	1030		Near (0-300m)	46	0	0	0	0	0	46	0	0	225	Husky format from PC logger
109274	1998-04-26 05:48:00	1998	4	26	5	48	0	0	-62.9605	106.4647	12.5	270	moderate (1.25 - 2.50 m)	-1.7	0	300m - 1km	34.0708	2500	1	No precipitation/ clear	Fresh Breeze (17-21)	270	-3.06949	951	Steaming	Bird	1057		Near (0-300m)	1	0	0	0	0	0	1	0	0	225	Husky format from PC logger
109275	1998-04-26 05:48:00	1998	4	26	5	48	0	0	-62.9605	106.4647	12.5	270	moderate (1.25 - 2.50 m)	-1.7	0	300m - 1km	34.0708	2500	1	No precipitation/ clear	Fresh Breeze (17-21)	270	-3.06949	951	Steaming	Bird	1058		Near (0-300m)	1	0	0	0	0	0	1	0	0	315	Husky format from PC logger
109276	1998-04-26 07:39:00	1998	4	26	7	39	0	0	-62.931	105.582	12.5	270	moderate (1.25 - 2.50 m)	-0.4	0	300m - 1km	33.9428	2500	1	No precipitation/ clear	Moderate Breeze (11-16)	270	-3.13797	954	Steaming	Bird	1030		Near (0-300m)	65	0	0	0	0	0	65	0	0	270	Husky format from PC logger
109277	1998-04-26 07:39:00	1998	4	26	7	39	0	0	-62.931	105.582	12.5	270	moderate (1.25 - 2.50 m)	-0.4	0	300m - 1km	33.9428	2500	1	No precipitation/ clear	Moderate Breeze (11-16)	270	-3.13797	954	Steaming	Bird	1045		Near (0-300m)	1	0	0	0	0	0	1	0	0	270	Husky format from PC logger
109279	1998-04-26 07:39:00	1998	4	26	7	39	0	0	-62.931	105.582	12.5	270	moderate (1.25 - 2.50 m)	-0.4	0	300m - 1km	33.9428	2500	1	No precipitation/ clear	Moderate Breeze (11-16)	270	-3.13797	954	Steaming	Bird	1045		Near (0-300m)	3	0	0	0	0	0	3	0	0	270	Husky format from PC logger
109281	1998-04-26 07:39:00	1998	4	26	7	39	0	0	-62.931	105.582	12.5	270	moderate (1.25 - 2.50 m)	-0.4	0	300m - 1km	33.9428	2500	1	No precipitation/ clear	Moderate Breeze (11-16)	270	-3.13797	954	Steaming	Bird	1060		Near (0-300m)	1	0	0	0	0	0	1	0	0	90	Husky format from PC logger
109282	1998-04-26 07:39:00	1998	4	26	7	39	0	0	-62.931	105.582	12.5	270	moderate (1.25 - 2.50 m)	-0.4	0	300m - 1km	33.9428	2500	1	No precipitation/ clear	Moderate Breeze (11-16)	270	-3.13797	954	Steaming	Bird	1030		Near (0-300m)	46	0	0	0	0	0	46	0	0	270	Husky format from PC logger
109181	1998-04-25 03:29:00	1998	4	25	3	29	0	0	-63.0147	117.0613	12.6	270	calm-rippled (0.00 - 0.10 m)	-0.7	0	300m - 1km	34.1362	2500	1	No precipitation/ clear	Moderate Breeze (11-16)	0	-0.343482	955	Steaming	Bird	1058		Near (0-300m)	3	0	0	0	0	0	3	0	0	270	Husky format from PC logger
109182	1998-04-25 03:29:00	1998	4	25	3	29	0	0	-63.0147	117.0613	12.6	270	calm-rippled (0.00 - 0.10 m)	-0.7	0	300m - 1km	34.1362	2500	1	No precipitation/ clear	Moderate Breeze (11-16)	0	-0.343482	955	Steaming	Bird	59659		Near (0-300m)	1	0	0	0	0	0	1	0	0	225	Husky format from PC logger
109183	1998-04-25 03:29:00	1998	4	25	3	29	0	0	-63.0147	117.0613	12.6	270	calm-rippled (0.00 - 0.10 m)	-0.7	0	300m - 1km	34.1362	2500	1	No precipitation/ clear	Moderate Breeze (11-16)	0	-0.343482	955	Steaming	Bird	1086		Near (0-300m)	1	0	0	0	0	0	0	0	0		Husky format from PC logger
109184	1998-04-25 03:29:00	1998	4	25	3	29	0	0	-63.0147	117.0613	12.6	270	calm-rippled (0.00 - 0.10 m)	-0.7	0	300m - 1km	34.1362	2500	1	No precipitation/ clear	Moderate Breeze (11-16)	0	-0.343482	955	Steaming	Bird	1086		Near (0-300m)	1	0	0	0	0	0	0	0	0		Husky format from PC logger
109185	1998-04-25 03:29:00	1998	4	25	3	29	0	0	-63.0147	117.0613	12.6	270	calm-rippled (0.00 - 0.10 m)	-0.7	0	300m - 1km	34.1362	2500	1	No precipitation/ clear	Moderate Breeze (11-16)	0	-0.343482	955	Steaming	Bird	1059		Near (0-300m)	1	0	0	0	0	0	1	0	0	90	Husky format from PC logger
109186	1998-04-25 05:50:00	1998	4	25	5	50	0	0	-62.9957	115.8437	12.6	274	slight (0.50 - 1.25 m)	-0.7	0	300m - 1km	34.2005	1976	1	Fog	Fresh Breeze (17-21)	0	-0.654661	952	Steaming	Bird	1059		Near (0-300m)	1	0	0	0	0	0	1	0	0	90	Husky format from PC logger
109187	1998-04-25 05:50:00	1998	4	25	5	50	0	0	-62.9957	115.8437	12.6	274	slight (0.50 - 1.25 m)	-0.7	0	300m - 1km	34.2005	1976	1	Fog	Fresh Breeze (17-21)	0	-0.654661	952	Steaming	Bird	1059		Near (0-300m)	1	0	0	0	0	0	1	0	0	90	Husky format from PC logger
109188	1998-04-25 05:50:00	1998	4	25	5	50	0	0	-62.9957	115.8437	12.6	274	slight (0.50 - 1.25 m)	-0.7	0	300m - 1km	34.2005	1976	1	Fog	Fresh Breeze (17-21)	0	-0.654661	952	Steaming	Bird	1060		Near (0-300m)	1	0	0	0	0	0	1	0	0	90	Husky format from PC logger
109189	1998-04-25 05:50:00	1998	4	25	5	50	0	0	-62.9957	115.8437	12.6	274	slight (0.50 - 1.25 m)	-0.7	0	300m - 1km	34.2005	1976	1	Fog	Fresh Breeze (17-21)	0	-0.654661	952	Steaming	Bird	1059		Near (0-300m)	1	0	0	0	0	0	1	0	0	270	Husky format from PC logger
109190	1998-04-25 05:50:00	1998	4	25	5	50	0	0	-62.9957	115.8437	12.6	274	slight (0.50 - 1.25 m)	-0.7	0	300m - 1km	34.2005	1976	1	Fog	Fresh Breeze (17-21)	0	-0.654661	952	Steaming	Bird	1059		Near (0-300m)	2	0	0	0	0	0	2	0	0	135	Husky format from PC logger
109191	1998-04-25 05:50:00	1998	4	25	5	50	0	0	-62.9957	115.8437	12.6	274	slight (0.50 - 1.25 m)	-0.7	0	300m - 1km	34.2005	1976	1	Fog	Fresh Breeze (17-21)	0	-0.654661	952	Steaming	Bird	1076		Near (0-300m)	1	0	0	0	0	0	1	0	0	315	Husky format from PC logger
109192	1998-04-25 05:50:00	1998	4	25	5	50	0	0	-62.9957	115.8437	12.6	274	slight (0.50 - 1.25 m)	-0.7	0	300m - 1km	34.2005	1976	1	Fog	Fresh Breeze (17-21)	0	-0.654661	952	Steaming	Bird	1059		Near (0-300m)	1	0	0	0	0	0	1	0	0	315	Husky format from PC logger
109193	1998-04-25 05:50:00	1998	4	25	5	50	0	0	-62.9957	115.8437	12.6	274	slight (0.50 - 1.25 m)	-0.7	0	300m - 1km	34.2005	1976	1	Fog	Fresh Breeze (17-21)	0	-0.654661	952	Steaming	Bird	1059		Near (0-300m)	2	0	0	0	0	0	2	0	0	90	Husky format from PC logger
109194	1998-04-25 05:50:00	1998	4	25	5	50	0	0	-62.9957	115.8437	12.6	274	slight (0.50 - 1.25 m)	-0.7	0	300m - 1km	34.2005	1976	1	Fog	Fresh Breeze (17-21)	0	-0.654661	952	Steaming	Bird	1059		Near (0-300m)	1	0	0	0	0	0	1	0	0	270	Husky format from PC logger
109195	1998-04-25 05:50:00	1998	4	25	5	50	0	0	-62.9957	115.8437	12.6	274	slight (0.50 - 1.25 m)	-0.7	0	300m - 1km	34.2005	1976	1	Fog	Fresh Breeze (17-21)	0	-0.654661	952	Steaming	Bird	1030		Near (0-300m)	12	0	0	0	0	0	12	0	0	270	Husky format from PC logger
109196	1998-04-25 08:24:00	1998	4	25	8	24	0	0	-62.9917	114.7107	9.7	275	slight (0.50 - 1.25 m)	-1	0	300m - 1km	34.1002	2500	1	No precipitation/ clear	Strong Breeze (22-27)	0	-0.565847	950	Steaming	Bird	1060		Near (0-300m)	1	0	0	0	0	0	1	0	0	270	Husky format from PC logger
109198	1998-04-25 08:24:00	1998	4	25	8	24	0	0	-62.9917	114.7107	9.7	275	slight (0.50 - 1.25 m)	-1	0	300m - 1km	34.1002	2500	1	No precipitation/ clear	Strong Breeze (22-27)	0	-0.565847	950	Steaming	Bird	1086		Near (0-300m)	5	0	0	0	0	0	0	0	0		Husky format from PC logger
109199	1998-04-25 08:24:00	1998	4	25	8	24	0	0	-62.9917	114.7107	9.7	275	slight (0.50 - 1.25 m)	-1	0	300m - 1km	34.1002	2500	1	No precipitation/ clear	Strong Breeze (22-27)	0	-0.565847	950	Steaming	Bird	1059		Near (0-300m)	1	0	0	0	0	0	1	0	0	225	Husky format from PC logger
109200	1998-04-25 08:24:00	1998	4	25	8	24	0	0	-62.9917	114.7107	9.7	275	slight (0.50 - 1.25 m)	-1	0	300m - 1km	34.1002	2500	1	No precipitation/ clear	Strong Breeze (22-27)	0	-0.565847	950	Steaming	Bird	1059		Near (0-300m)	1	0	0	0	0	0	1	0	0	225	Husky format from PC logger
109202	1998-04-25 08:24:00	1998	4	25	8	24	0	0	-62.9917	114.7107	9.7	275	slight (0.50 - 1.25 m)	-1	0	300m - 1km	34.1002	2500	1	No precipitation/ clear	Strong Breeze (22-27)	0	-0.565847	950	Steaming	Bird	110508		Near (0-300m)	1	0	0	0	0	0	1	0	0	315	Husky format from PC logger
109203	1998-04-25 08:24:00	1998	4	25	8	24	0	0	-62.9917	114.7107	9.7	275	slight (0.50 - 1.25 m)	-1	0	300m - 1km	34.1002	2500	1	No precipitation/ clear	Strong Breeze (22-27)	0	-0.565847	950	Steaming	Bird	1059		Near (0-300m)	2	0	0	0	0	0	2	0	0	225	Husky format from PC logger
108670	1998-04-09 00:10:00	1998	4	9	0	10	0	0	-52.0688	144.5363	5.3	94	moderate (1.25 - 2.50 m)	5.1	0	4 km	33.7807	2500	1	No precipitation/ clear	Gale (34-40)	270	5.67271	988	Steaming	Bird	110508		Near (0-300m)	2	0	0	0	0	0	2	0	0	0	Husky format from PC logger
108671	1998-04-09 00:10:00	1998	4	9	0	10	0	0	-52.0688	144.5363	5.3	94	moderate (1.25 - 2.50 m)	5.1	0	4 km	33.7807	2500	1	No precipitation/ clear	Gale (34-40)	270	5.67271	988	Steaming	Bird	110508		Near (0-300m)	4	0	0	0	0	0	4	0	0	180	Husky format from PC logger
108672	1998-04-09 00:10:00	1998	4	9	0	10	0	0	-52.0688	144.5363	5.3	94	moderate (1.25 - 2.50 m)	5.1	0	4 km	33.7807	2500	1	No precipitation/ clear	Gale (34-40)	270	5.67271	988	Steaming	Bird	110508		Near (0-300m)	1	0	0	0	0	0	1	0	0	0	Husky format from PC logger
108673	1998-04-09 00:10:00	1998	4	9	0	10	0	0	-52.0688	144.5363	5.3	94	moderate (1.25 - 2.50 m)	5.1	0	4 km	33.7807	2500	1	No precipitation/ clear	Gale (34-40)	270	5.67271	988	Steaming	Bird	110508		Near (0-300m)	2	0	0	0	0	0	2	0	0	270	Husky format from PC logger
108572	1998-04-07 23:05:00	1998	4	7	23	5	0	0	-51.3442	145.0478	4.3	122	moderate (1.25 - 2.50 m)	7.9	0	4 km	34.0838	2500	1	No precipitation/ clear	Near Gale (28-33)	315	5.79508	993	Steaming	Bird	66472		Near (0-300m)	1	0	0	0	0	0	1	0	0	315	Husky format from PC logger
108573	1998-04-07 23:05:00	1998	4	7	23	5	0	0	-51.3442	145.0478	4.3	122	moderate (1.25 - 2.50 m)	7.9	0	4 km	34.0838	2500	1	No precipitation/ clear	Near Gale (28-33)	315	5.79508	993	Steaming	Bird	1055		Near (0-300m)	1	0	0	0	0	0	1	0	0	315	Husky format from PC logger
108574	1998-04-07 23:05:00	1998	4	7	23	5	0	0	-51.3442	145.0478	4.3	122	moderate (1.25 - 2.50 m)	7.9	0	4 km	34.0838	2500	1	No precipitation/ clear	Near Gale (28-33)	315	5.79508	993	Steaming	Bird	1055		Near (0-300m)	2	0	0	0	0	0	2	0	0	315	Husky format from PC logger
108575	1998-04-07 23:05:00	1998	4	7	23	5	0	0	-51.3442	145.0478	4.3	122	moderate (1.25 - 2.50 m)	7.9	0	4 km	34.0838	2500	1	No precipitation/ clear	Near Gale (28-33)	315	5.79508	993	Steaming	Bird	1055		Near (0-300m)	1	0	0	0	0	0	1	0	0	315	Husky format from PC logger
108576	1998-04-07 23:05:00	1998	4	7	23	5	0	0	-51.3442	145.0478	4.3	122	moderate (1.25 - 2.50 m)	7.9	0	4 km	34.0838	2500	1	No precipitation/ clear	Near Gale (28-33)	315	5.79508	993	Steaming	Bird	1055		Near (0-300m)	1	0	0	0	0	0	1	0	0	315	Husky format from PC logger
108577	1998-04-07 23:05:00	1998	4	7	23	5	0	0	-51.3442	145.0478	4.3	122	moderate (1.25 - 2.50 m)	7.9	0	4 km	34.0838	2500	1	No precipitation/ clear	Near Gale (28-33)	315	5.79508	993	Steaming	Bird	115084		Near (0-300m)	1	0	0	0	0	0	1	0	0	315	Husky format from PC logger
108578	1998-04-07 23:28:00	1998	4	7	23	28	0	0	-51.3565	145.0893	4.3	122	moderate (1.25 - 2.50 m)	7.6	0	4 km	34.0697	2500	1	No precipitation/ clear	Gale (34-40)	315	6.43949	989	Steaming	Bird	110508		Near (0-300m)	1	0	0	0	0	0	1	0	0	315	Husky format from PC logger
108579	1998-04-07 23:28:00	1998	4	7	23	28	0	0	-51.3565	145.0893	4.3	122	moderate (1.25 - 2.50 m)	7.6	0	4 km	34.0697	2500	1	No precipitation/ clear	Gale (34-40)	315	6.43949	989	Steaming	Bird	110508		Near (0-300m)	2	0	0	0	0	0	2	0	0	315	Husky format from PC logger
108580	1998-04-07 23:28:00	1998	4	7	23	28	0	0	-51.3565	145.0893	4.3	122	moderate (1.25 - 2.50 m)	7.6	0	4 km	34.0697	2500	1	No precipitation/ clear	Gale (34-40)	315	6.43949	989	Steaming	Bird	110508		Near (0-300m)	1	0	0	0	0	0	1	0	0	315	Husky format from PC logger
108581	1998-04-07 23:28:00	1998	4	7	23	28	0	0	-51.3565	145.0893	4.3	122	moderate (1.25 - 2.50 m)	7.6	0	4 km	34.0697	2500	1	No precipitation/ clear	Gale (34-40)	315	6.43949	989	Steaming	Bird	1073		Near (0-300m)	1	0	0	0	0	0	1	0	0	315	Husky format from PC logger
108582	1998-04-07 23:28:00	1998	4	7	23	28	0	0	-51.3565	145.0893	4.3	122	moderate (1.25 - 2.50 m)	7.6	0	4 km	34.0697	2500	1	No precipitation/ clear	Gale (34-40)	315	6.43949	989	Steaming	Bird	1076		Near (0-300m)	1	0	0	0	0	0	1	0	0	225	Husky format from PC logger
108583	1998-04-07 23:28:00	1998	4	7	23	28	0	0	-51.3565	145.0893	4.3	122	moderate (1.25 - 2.50 m)	7.6	0	4 km	34.0697	2500	1	No precipitation/ clear	Gale (34-40)	315	6.43949	989	Steaming	Bird	1059		Near (0-300m)	1	0	0	0	0	0	1	0	0	270	Husky format from PC logger
108584	1998-04-07 23:28:00	1998	4	7	23	28	0	0	-51.3565	145.0893	4.3	122	moderate (1.25 - 2.50 m)	7.6	0	4 km	34.0697	2500	1	No precipitation/ clear	Gale (34-40)	315	6.43949	989	Steaming	Bird	1055		Near (0-300m)	1	0	0	0	0	0	1	0	0	315	Husky format from PC logger
108585	1998-04-07 23:28:00	1998	4	7	23	28	0	0	-51.3565	145.0893	4.3	122	moderate (1.25 - 2.50 m)	7.6	0	4 km	34.0697	2500	1	No precipitation/ clear	Gale (34-40)	315	6.43949	989	Steaming	Bird	1047		Near (0-300m)	1	0	0	0	0	0	1	0	0	45	Husky format from PC logger
108586	1998-04-07 23:28:00	1998	4	7	23	28	0	0	-51.3565	145.0893	4.3	122	moderate (1.25 - 2.50 m)	7.6	0	4 km	34.0697	2500	1	No precipitation/ clear	Gale (34-40)	315	6.43949	989	Steaming	Bird	66472		Near (0-300m)	1	0	0	0	0	0	1	0	0	315	Husky format from PC logger
108587	1998-04-07 23:28:00	1998	4	7	23	28	0	0	-51.3565	145.0893	4.3	122	moderate (1.25 - 2.50 m)	7.6	0	4 km	34.0697	2500	1	No precipitation/ clear	Gale (34-40)	315	6.43949	989	Steaming	Bird	115082		Near (0-300m)	1	0	0	0	0	0	1	0	0	135	Husky format from PC logger
108588	1998-04-08 00:03:00	1998	4	8	0	3	0	0	-51.3747	145.15	4.3	122	moderate (1.25 - 2.50 m)	7.6	0	4 km	34.0067	2500	1	No precipitation/ clear	Gale (34-40)	315	6.29491	989	Steaming	Bird	110508		Near (0-300m)	1	0	0	0	0	0	1	0	0	0	Husky format from PC logger
108589	1998-04-08 00:03:00	1998	4	8	0	3	0	0	-51.3747	145.15	4.3	122	moderate (1.25 - 2.50 m)	7.6	0	4 km	34.0067	2500	1	No precipitation/ clear	Gale (34-40)	315	6.29491	989	Steaming	Bird	66472		Near (0-300m)	1	0	0	0	0	0	1	0	0	0	Husky format from PC logger
108590	1998-04-08 00:03:00	1998	4	8	0	3	0	0	-51.3747	145.15	4.3	122	moderate (1.25 - 2.50 m)	7.6	0	4 km	34.0067	2500	1	No precipitation/ clear	Gale (34-40)	315	6.29491	989	Steaming	Bird	1059		Near (0-300m)	1	0	0	0	0	0	1	0	0	0	Husky format from PC logger
108592	1998-04-08 00:03:00	1998	4	8	0	3	0	0	-51.3747	145.15	4.3	122	moderate (1.25 - 2.50 m)	7.6	0	4 km	34.0067	2500	1	No precipitation/ clear	Gale (34-40)	315	6.29491	989	Steaming	Bird	1055		Near (0-300m)	1	0	0	0	0	0	1	0	0	225	Husky format from PC logger
108593	1998-04-08 00:03:00	1998	4	8	0	3	0	0	-51.3747	145.15	4.3	122	moderate (1.25 - 2.50 m)	7.6	0	4 km	34.0067	2500	1	No precipitation/ clear	Gale (34-40)	315	6.29491	989	Steaming	Bird	1047		Near (0-300m)	1	0	0	0	0	0	1	0	0	0	Husky format from PC logger
108594	1998-04-08 00:03:00	1998	4	8	0	3	0	0	-51.3747	145.15	4.3	122	moderate (1.25 - 2.50 m)	7.6	0	4 km	34.0067	2500	1	No precipitation/ clear	Gale (34-40)	315	6.29491	989	Steaming	Bird	1047		Near (0-300m)	1	0	0	0	0	0	1	0	0	225	Husky format from PC logger
108595	1998-04-08 00:03:00	1998	4	8	0	3	0	0	-51.3747	145.15	4.3	122	moderate (1.25 - 2.50 m)	7.6	0	4 km	34.0067	2500	1	No precipitation/ clear	Gale (34-40)	315	6.29491	989	Steaming	Bird	1047		Near (0-300m)	1	0	0	0	0	0	1	0	0	225	Husky format from PC logger
108596	1998-04-08 00:03:00	1998	4	8	0	3	0	0	-51.3747	145.15	4.3	122	moderate (1.25 - 2.50 m)	7.6	0	4 km	34.0067	2500	1	No precipitation/ clear	Gale (34-40)	315	6.29491	989	Steaming	Bird	110511		Near (0-300m)	1	0	0	0	0	0	1	0	0	0	Husky format from PC logger
108597	1998-04-08 00:03:00	1998	4	8	0	3	0	0	-51.3747	145.15	4.3	122	moderate (1.25 - 2.50 m)	7.6	0	4 km	34.0067	2500	1	No precipitation/ clear	Gale (34-40)	315	6.29491	989	Steaming	Bird	115084		Near (0-300m)	1	0	0	0	0	0	1	0	0	0	Husky format from PC logger
108598	1998-04-08 00:37:00	1998	4	8	0	37	0	0	-51.4423	145.1645	2.5	297	moderate (1.25 - 2.50 m)	7.6	0	4 km	34.0221	2500	1	No precipitation/ clear	Gale (34-40)	315	6.56695	989	Steaming	Bird	110508		Near (0-300m)	1	0	0	0	0	0	1	0	0	90	Husky format from PC logger
108599	1998-04-08 00:37:00	1998	4	8	0	37	0	0	-51.4423	145.1645	2.5	297	moderate (1.25 - 2.50 m)	7.6	0	4 km	34.0221	2500	1	No precipitation/ clear	Gale (34-40)	315	6.56695	989	Steaming	Bird	110508		Near (0-300m)	1	0	0	0	0	0	1	0	0	270	Husky format from PC logger
108600	1998-04-08 00:37:00	1998	4	8	0	37	0	0	-51.4423	145.1645	2.5	297	moderate (1.25 - 2.50 m)	7.6	0	4 km	34.0221	2500	1	No precipitation/ clear	Gale (34-40)	315	6.56695	989	Steaming	Bird	1073		Near (0-300m)	1	0	0	0	0	0	1	0	0	45	Husky format from PC logger
108602	1998-04-08 00:37:00	1998	4	8	0	37	0	0	-51.4423	145.1645	2.5	297	moderate (1.25 - 2.50 m)	7.6	0	4 km	34.0221	2500	1	No precipitation/ clear	Gale (34-40)	315	6.56695	989	Steaming	Bird	1055		Near (0-300m)	1	0	0	0	0	0	1	0	0	270	Husky format from PC logger
108603	1998-04-08 00:37:00	1998	4	8	0	37	0	0	-51.4423	145.1645	2.5	297	moderate (1.25 - 2.50 m)	7.6	0	4 km	34.0221	2500	1	No precipitation/ clear	Gale (34-40)	315	6.56695	989	Steaming	Bird	1047		Near (0-300m)	1	0	0	0	0	0	1	0	0	45	Husky format from PC logger
108604	1998-04-08 00:37:00	1998	4	8	0	37	0	0	-51.4423	145.1645	2.5	297	moderate (1.25 - 2.50 m)	7.6	0	4 km	34.0221	2500	1	No precipitation/ clear	Gale (34-40)	315	6.56695	989	Steaming	Bird	115082		Near (0-300m)	3	0	0	0	0	0	3	0	0	45	Husky format from PC logger
108605	1998-04-08 00:37:00	1998	4	8	0	37	0	0	-51.4423	145.1645	2.5	297	moderate (1.25 - 2.50 m)	7.6	0	4 km	34.0221	2500	1	No precipitation/ clear	Gale (34-40)	315	6.56695	989	Steaming	Bird	115082		Near (0-300m)	31	0	0	0	0	0	31	0	0	45	Husky format from PC logger
108606	1998-04-08 00:37:00	1998	4	8	0	37	0	0	-51.4423	145.1645	2.5	297	moderate (1.25 - 2.50 m)	7.6	0	4 km	34.0221	2500	1	No precipitation/ clear	Gale (34-40)	315	6.56695	989	Steaming	Bird	115082		Near (0-300m)	4	0	0	0	0	0	4	0	0	45	Husky format from PC logger
107921	1997-09-30 02:00:00	1997	9	30	2	0	0	0	-57.0667	126.2167	10	239	slight (0.50 - 1.25 m)	1.6	0	300m - 1km		4000	2	Fog	Fresh Breeze (17-21)	310	2.1	972.6	Steaming	Bird	110509		Near (0-300m)	2	0	0	0	0	0	0	0	0		Forward Quadrant
107922	1997-09-30 02:00:00	1997	9	30	2	0	0	0	-57.0667	126.2167	10	239	slight (0.50 - 1.25 m)	1.6	0	300m - 1km		4000	2	Fog	Fresh Breeze (17-21)	310	2.1	972.6	Steaming	Bird	110509			2	0	0	0	0	0	0	0	0		Stern count
107923	1997-09-30 02:59:00	1997	9	30	2	59	0	0	-57.15	125.9333	9	242	moderate (1.25 - 2.50 m)	1.7	0	less than 300 m		4000	2	Fog	Moderate Breeze (11-16)	308	1.7	972	Steaming	Bird	1057		Near (0-300m)	2	0	0	0	0	0	2	0	0		Forward Quadrant
107924	1997-09-30 02:59:00	1997	9	30	2	59	0	0	-57.15	125.9333	9	242	moderate (1.25 - 2.50 m)	1.7	0	less than 300 m		4000	2	Fog	Moderate Breeze (11-16)	308	1.7	972	Steaming	Bird	1057		Near (0-300m)	6	0	0	0	0	0	6	0	0		Stern count
107925	1997-09-30 02:59:00	1997	9	30	2	59	0	0	-57.15	125.9333	9	242	moderate (1.25 - 2.50 m)	1.7	0	less than 300 m		4000	2	Fog	Moderate Breeze (11-16)	308	1.7	972	Steaming	Bird	110509		Near (0-300m)	2	0	0	0	0	0	2	0	0		Forward Quadrant
107926	1997-09-30 04:01:00	1997	9	30	4	1	0	0	-57.25	125.65	9	237	smooth-wavelet (0.10 - 0.50 m)	1.7	0	less than 300 m		4000	2	Fog	Gentle Breeze (7-10)	308	1.7	972	Steaming	Bird	110508		Near (0-300m)	2	2	0	0	0	0	0	0	0		Spot Observation
107927	1997-09-30 04:01:00	1997	9	30	4	1	0	0	-57.25	125.65	9	237	smooth-wavelet (0.10 - 0.50 m)	1.7	0	less than 300 m		4000	2	Fog	Gentle Breeze (7-10)	308	1.7	972	Steaming	Bird	1057		Near (0-300m)	1	0	0	0	0	0	1	0	0		Forward Quadrant
107928	1997-09-30 04:01:00	1997	9	30	4	1	0	0	-57.25	125.65	9	237	smooth-wavelet (0.10 - 0.50 m)	1.7	0	less than 300 m		4000	2	Fog	Gentle Breeze (7-10)	308	1.7	972	Steaming	Bird	1057		Near (0-300m)	1	1	0	0	0	0	0	0	0		Forward Quadrant
107930	1997-09-30 04:53:00	1997	9	30	4	53	0	0	-57.35	125.4333	10	240	slight (0.50 - 1.25 m)	0.9	0	Unrestricted visibility		4000	2	No precipitation/ clear	Fresh Breeze (17-21)	293	1.1	971.9	Steaming	Bird	110508		Near (0-300m)	1	0	0	0	0	0	1	0	0		Forward Quadrant
107931	1997-09-30 04:53:00	1997	9	30	4	53	0	0	-57.35	125.4333	10	240	slight (0.50 - 1.25 m)	0.9	0	Unrestricted visibility		4000	2	No precipitation/ clear	Fresh Breeze (17-21)	293	1.1	971.9	Steaming	Bird	110508		Near (0-300m)	4	0	0	0	0	0	4	0	0		Spot Observation
107932	1997-09-30 04:53:00	1997	9	30	4	53	0	0	-57.35	125.4333	10	240	slight (0.50 - 1.25 m)	0.9	0	Unrestricted visibility		4000	2	No precipitation/ clear	Fresh Breeze (17-21)	293	1.1	971.9	Steaming	Bird	1057		Near (0-300m)	3	0	0	0	0	0	3	0	0		Forward Quadrant
107933	1997-09-30 04:53:00	1997	9	30	4	53	0	0	-57.35	125.4333	10	240	slight (0.50 - 1.25 m)	0.9	0	Unrestricted visibility		4000	2	No precipitation/ clear	Fresh Breeze (17-21)	293	1.1	971.9	Steaming	Bird	1057		Near (0-300m)	2	0	0	0	0	0	2	0	0		Stern count
107934	1997-09-30 04:53:00	1997	9	30	4	53	0	0	-57.35	125.4333	10	240	slight (0.50 - 1.25 m)	0.9	0	Unrestricted visibility		4000	2	No precipitation/ clear	Fresh Breeze (17-21)	293	1.1	971.9	Steaming	Bird	1057		Near (0-300m)	2	0	0	0	0	0	2	0	0		Spot Observation
107935	1997-09-30 04:53:00	1997	9	30	4	53	0	0	-57.35	125.4333	10	240	slight (0.50 - 1.25 m)	0.9	0	Unrestricted visibility		4000	2	No precipitation/ clear	Fresh Breeze (17-21)	293	1.1	971.9	Steaming	Bird	110509		Near (0-300m)	2	2	0	0	0	0	0	0	0		Spot Observation
107936	1997-09-30 04:53:00	1997	9	30	4	53	0	0	-57.35	125.4333	10	240	slight (0.50 - 1.25 m)	0.9	0	Unrestricted visibility		4000	2	No precipitation/ clear	Fresh Breeze (17-21)	293	1.1	971.9	Steaming	Bird	110509		Near (0-300m)	4	0	0	0	0	0	4	0	0		Spot Observation
107937	1997-09-30 04:53:00	1997	9	30	4	53	0	0	-57.35	125.4333	10	240	slight (0.50 - 1.25 m)	0.9	0	Unrestricted visibility		4000	2	No precipitation/ clear	Fresh Breeze (17-21)	293	1.1	971.9	Steaming	Bird			Near (0-300m)	1	0	0	0	0	0	1	0	0		Stern count
107939	1997-09-30 06:00:00	1997	9	30	6	0	0	0	-57.45	124.85	9	240	moderate (1.25 - 2.50 m)	1.2	0	2 km		4000	2	No precipitation/ clear	Near Gale (28-33)	40	1.3	971	Steaming	Bird	1057		Near (0-300m)	1	0	0	0	0	0	1	0	0		Forward Quadrant
107940	1997-09-30 06:00:00	1997	9	30	6	0	0	0	-57.45	124.85	9	240	moderate (1.25 - 2.50 m)	1.2	0	2 km		4000	2	No precipitation/ clear	Near Gale (28-33)	40	1.3	971	Steaming	Bird	1057		Near (0-300m)	5	0	0	0	0	0	5	0	0		Stern count
107941	1997-09-30 06:00:00	1997	9	30	6	0	0	0	-57.45	124.85	9	240	moderate (1.25 - 2.50 m)	1.2	0	2 km		4000	2	No precipitation/ clear	Near Gale (28-33)	40	1.3	971	Steaming	Bird	1057		Near (0-300m)	1	0	0	0	0	0	1	0	0		Spot Observation
107942	1997-09-30 06:00:00	1997	9	30	6	0	0	0	-57.45	124.85	9	240	moderate (1.25 - 2.50 m)	1.2	0	2 km		4000	2	No precipitation/ clear	Near Gale (28-33)	40	1.3	971	Steaming	Bird	110509		Near (0-300m)	2	0	0	0	0	0	2	0	0		Spot Observation
107943	1997-09-30 06:00:00	1997	9	30	6	0	0	0	-57.45	124.85	9	240	moderate (1.25 - 2.50 m)	1.2	0	2 km		4000	2	No precipitation/ clear	Near Gale (28-33)	40	1.3	971	Steaming	Bird			Near (0-300m)	3	0	0	0	0	0	3	0	0		Stern count
107944	1997-09-30 06:00:00	1997	9	30	6	0	0	0	-57.45	124.85	9	240	moderate (1.25 - 2.50 m)	1.2	0	2 km		4000	2	No precipitation/ clear	Near Gale (28-33)	40	1.3	971	Steaming	Bird			Near (0-300m)	2	0	0	0	0	0	2	0	0		Spot Observation
107945	1997-09-30 07:00:00	1997	9	30	7	0	0	0	-57.5333	124.8333	6	239	moderate (1.25 - 2.50 m)	1.2	0	Unrestricted visibility		4000	2	No precipitation/ clear	Near Gale (28-33)	292	1.1	970	Steaming	Bird	1057		Near (0-300m)	2	0	0	0	0	0	2	0	0		Stern count
107946	1997-09-30 07:00:00	1997	9	30	7	0	0	0	-57.5333	124.8333	6	239	moderate (1.25 - 2.50 m)	1.2	0	Unrestricted visibility		4000	2	No precipitation/ clear	Near Gale (28-33)	292	1.1	970	Steaming	Bird	1064		Near (0-300m)	2	0	0	0	0	0	2	0	0		Forward Quadrant
107947	1997-09-30 07:00:00	1997	9	30	7	0	0	0	-57.5333	124.8333	6	239	moderate (1.25 - 2.50 m)	1.2	0	Unrestricted visibility		4000	2	No precipitation/ clear	Near Gale (28-33)	292	1.1	970	Steaming	Bird	110509		Near (0-300m)	2	0	0	0	0	0	2	0	0		Forward Quadrant
107949	1997-09-30 07:00:00	1997	9	30	7	0	0	0	-57.5333	124.8333	6	239	moderate (1.25 - 2.50 m)	1.2	0	Unrestricted visibility		4000	2	No precipitation/ clear	Near Gale (28-33)	292	1.1	970	Steaming	Bird			Middle 300-1000 m	5	0	0	0	0	0	5	0	0		Stern count
107950	1997-09-30 08:00:00	1997	9	30	8	0	0	0	-57.6333	124.55	6	240	moderate (1.25 - 2.50 m)	1.2	0	Unrestricted visibility		4000	2	Drizzle	Near Gale (28-33)	291	0.4	970.6	Steaming	Bird	110508		Near (0-300m)	3	0	0	0	0	0	3	0	0		Forward Quadrant
107952	1997-09-30 08:00:00	1997	9	30	8	0	0	0	-57.6333	124.55	6	240	moderate (1.25 - 2.50 m)	1.2	0	Unrestricted visibility		4000	2	Drizzle	Near Gale (28-33)	291	0.4	970.6	Steaming	Bird			Near (0-300m)	1	0	0	0	0	0	1	0	0		Forward Quadrant
107953	1997-09-30 08:00:00	1997	9	30	8	0	0	0	-57.6333	124.55	6	240	moderate (1.25 - 2.50 m)	1.2	0	Unrestricted visibility		4000	2	Drizzle	Near Gale (28-33)	291	0.4	970.6	Steaming	Bird	1057		Near (0-300m)	1	0	0	0	0	0	1	0	0		Forward Quadrant
107955	1997-09-30 08:00:00	1997	9	30	8	0	0	0	-57.6333	124.55	6	240	moderate (1.25 - 2.50 m)	1.2	0	Unrestricted visibility		4000	2	Drizzle	Near Gale (28-33)	291	0.4	970.6	Steaming	Bird	1057			1	0	0	0	0	0	1	0	0		Spot Observation
107956	1997-09-30 08:00:00	1997	9	30	8	0	0	0	-57.6333	124.55	6	240	moderate (1.25 - 2.50 m)	1.2	0	Unrestricted visibility		4000	2	Drizzle	Near Gale (28-33)	291	0.4	970.6	Steaming	Bird	1058		Near (0-300m)	1	0	0	0	0	0	1	0	0		Forward Quadrant
107957	1997-09-30 08:00:00	1997	9	30	8	0	0	0	-57.6333	124.55	6	240	moderate (1.25 - 2.50 m)	1.2	0	Unrestricted visibility		4000	2	Drizzle	Near Gale (28-33)	291	0.4	970.6	Steaming	Bird	110509		Near (0-300m)	1	0	0	0	0	0	1	0	0		Forward Quadrant
107958	1997-09-30 08:00:00	1997	9	30	8	0	0	0	-57.6333	124.55	6	240	moderate (1.25 - 2.50 m)	1.2	0	Unrestricted visibility		4000	2	Drizzle	Near Gale (28-33)	291	0.4	970.6	Steaming	Bird	110509			1	0	0	0	0	0	1	0	0		Spot Observation
107960	1997-09-30 09:00:00	1997	9	30	9	0	0	0	-57.7333	124.2667	9	238	moderate (1.25 - 2.50 m)	1.3	0	6 km		4000	2	No precipitation/ clear	Near Gale (28-33)	40	0.4	970.1	Steaming	Bird	1057		Near (0-300m)	7	0	0	0	0	0	0	0	7		Stern count
107961	1997-09-30 09:00:00	1997	9	30	9	0	0	0	-57.7333	124.2667	9	238	moderate (1.25 - 2.50 m)	1.3	0	6 km		4000	2	No precipitation/ clear	Near Gale (28-33)	40	0.4	970.1	Steaming	Bird	1059		Near (0-300m)	3	0	0	0	0	0	3	0	0		Forward Quadrant
107962	1997-09-30 23:00:00	1997	9	30	23	0	0	0	-58.8667	120.6833	10	239	moderate (1.25 - 2.50 m)	0.2	0	Unrestricted visibility		4000	2	No precipitation/ clear	Near Gale (28-33)	190	0.8	989	Steaming	Bird	1057	Adult	Near (0-300m)	3	0	0	0	0	0	0	3	0		Forward Quadrant
107860	1997-09-27 03:20:00	1997	9	27	3	20	0	0	-52.1333	139.95	7	240	rough (2.50 - 4 m)	4.5	0	Unrestricted visibility			2	No precipitation/ clear	Near Gale (28-33)	259	3.4	1004.4	Steaming	Bird	1058		Near (0-300m)	1	0	0	0	0	0	1	0	0		Forward Quadrant
107861	1997-09-27 04:15:00	1997	9	27	4	15	0	0	-52.2167	139.7167	7	238	rough (2.50 - 4 m)	4.5	0	Unrestricted visibility			2	No precipitation/ clear	Near Gale (28-33)	269	3.5	1005.7	Steaming	Bird	66472		Near (0-300m)	3	0	0	0	0	0	3	0	0		Stern count
109835	1998-05-03 06:01:00	1998	5	3	6	1	0	0	-64.8753	77.9427	4.4	316	calm-glassy	-1.7	9	300m - 1km		2500	2	No precipitation/ clear	Strong Breeze (22-27)	225	-17.9379	1002	Steaming	Bird	1045		Near (0-300m)	3	0	0	0	0	0	3	0	0	315	Husky format from PC logger
109836	1998-05-03 06:01:00	1998	5	3	6	1	0	0	-64.8753	77.9427	4.4	316	calm-glassy	-1.7	9	300m - 1km		2500	2	No precipitation/ clear	Strong Breeze (22-27)	225	-17.9379	1002	Steaming	Bird	1045		Near (0-300m)	1	0	0	0	0	0	1	0	0	225	Husky format from PC logger
109837	1998-05-03 09:03:00	1998	5	3	9	3	0	0	-64.864	77.9178	7	180	calm-glassy	-1.7	9	300m - 1km		2734	2	No precipitation/ clear	Fresh Breeze (17-21)	225	-17.6425	1006	Steaming	Bird	1045		Near (0-300m)	1	0	0	0	0	0	1	0	0	315	Husky format from PC logger
109838	1998-05-03 09:03:00	1998	5	3	9	3	0	0	-64.864	77.9178	7	180	calm-glassy	-1.7	9	300m - 1km		2734	2	No precipitation/ clear	Fresh Breeze (17-21)	225	-17.6425	1006	Steaming	Bird	1045		Near (0-300m)	1	0	0	0	0	0	1	0	0	180	Husky format from PC logger
109839	1998-05-03 09:03:00	1998	5	3	9	3	0	0	-64.864	77.9178	7	180	calm-glassy	-1.7	9	300m - 1km		2734	2	No precipitation/ clear	Fresh Breeze (17-21)	225	-17.6425	1006	Steaming	Bird	1045		Near (0-300m)	1	0	0	0	0	0	1	0	0	180	Husky format from PC logger
109738	1998-04-30 07:31:00	1998	4	30	7	31	0	0	-64.0485	78.6318	14.7	210	calm-rippled (0.00 - 0.10 m)	-1.6	9	300m - 1km		2500	2	No precipitation/ clear	Strong Breeze (22-27)	45	-10.9837	966	Steaming	Bird	1045		Near (0-300m)	1	0	0	0	0	0	1	0	0	180	Husky format from PC logger
109739	1998-04-30 07:31:00	1998	4	30	7	31	0	0	-64.0485	78.6318	14.7	210	calm-rippled (0.00 - 0.10 m)	-1.6	9	300m - 1km		2500	2	No precipitation/ clear	Strong Breeze (22-27)	45	-10.9837	966	Steaming	Bird	1045		Near (0-300m)	1	0	0	0	0	0	1	0	0	180	Husky format from PC logger
109740	1998-04-30 07:31:00	1998	4	30	7	31	0	0	-64.0485	78.6318	14.7	210	calm-rippled (0.00 - 0.10 m)	-1.6	9	300m - 1km		2500	2	No precipitation/ clear	Strong Breeze (22-27)	45	-10.9837	966	Steaming	Bird	1030		Near (0-300m)	1	0	0	0	0	0	1	0	0	180	Husky format from PC logger
109741	1998-04-30 07:31:00	1998	4	30	7	31	0	0	-64.0485	78.6318	14.7	210	calm-rippled (0.00 - 0.10 m)	-1.6	9	300m - 1km		2500	2	No precipitation/ clear	Strong Breeze (22-27)	45	-10.9837	966	Steaming	Bird	1086		Near (0-300m)	6	0	0	6	0	0	0	0	0		Husky format from PC logger
109742	1998-04-30 07:31:00	1998	4	30	7	31	0	0	-64.0485	78.6318	14.7	210	calm-rippled (0.00 - 0.10 m)	-1.6	9	300m - 1km		2500	2	No precipitation/ clear	Strong Breeze (22-27)	45	-10.9837	966	Steaming	Bird	1045		Near (0-300m)	2	0	0	0	0	0	2	0	0	180	Husky format from PC logger
109743	1998-04-30 07:31:00	1998	4	30	7	31	0	0	-64.0485	78.6318	14.7	210	calm-rippled (0.00 - 0.10 m)	-1.6	9	300m - 1km		2500	2	No precipitation/ clear	Strong Breeze (22-27)	45	-10.9837	966	Steaming	Bird	1030		Near (0-300m)	1	0	0	0	0	0	1	0	0	180	Husky format from PC logger
109744	1998-04-30 07:31:00	1998	4	30	7	31	0	0	-64.0485	78.6318	14.7	210	calm-rippled (0.00 - 0.10 m)	-1.6	9	300m - 1km		2500	2	No precipitation/ clear	Strong Breeze (22-27)	45	-10.9837	966	Steaming	Bird	1045		Near (0-300m)	2	0	0	0	0	0	2	0	0	180	Husky format from PC logger
109745	1998-04-30 07:31:00	1998	4	30	7	31	0	0	-64.0485	78.6318	14.7	210	calm-rippled (0.00 - 0.10 m)	-1.6	9	300m - 1km		2500	2	No precipitation/ clear	Strong Breeze (22-27)	45	-10.9837	966	Steaming	Bird	1045		Near (0-300m)	3	0	0	0	0	0	3	0	0	180	Husky format from PC logger
109746	1998-04-30 07:31:00	1998	4	30	7	31	0	0	-64.0485	78.6318	14.7	210	calm-rippled (0.00 - 0.10 m)	-1.6	9	300m - 1km		2500	2	No precipitation/ clear	Strong Breeze (22-27)	45	-10.9837	966	Steaming	Bird	1045		Near (0-300m)	1	0	0	0	0	0	1	0	0	180	Husky format from PC logger
109747	1998-04-30 07:40:00	1998	4	30	7	40	0	0	-64.0768	78.5948	14.7	210	calm-rippled (0.00 - 0.10 m)	-1.6	9	300m - 1km		2500	2	No precipitation/ clear	Strong Breeze (22-27)	45	-11.3701	966	Steaming	Bird	1030		Near (0-300m)	1	0	1	0	0	0	0	0	0		Husky format from PC logger
109748	1998-04-30 07:40:00	1998	4	30	7	40	0	0	-64.0768	78.5948	14.7	210	calm-rippled (0.00 - 0.10 m)	-1.6	9	300m - 1km		2500	2	No precipitation/ clear	Strong Breeze (22-27)	45	-11.3701	966	Steaming	Bird	1030		Near (0-300m)	4	0	4	0	0	0	0	0	0		Husky format from PC logger
109750	1998-04-30 07:40:00	1998	4	30	7	40	0	0	-64.0768	78.5948	14.7	210	calm-rippled (0.00 - 0.10 m)	-1.6	9	300m - 1km		2500	2	No precipitation/ clear	Strong Breeze (22-27)	45	-11.3701	966	Steaming	Bird	1030		Near (0-300m)	3	0	0	0	0	0	3	0	0	180	Husky format from PC logger
109751	1998-04-30 07:40:00	1998	4	30	7	40	0	0	-64.0768	78.5948	14.7	210	calm-rippled (0.00 - 0.10 m)	-1.6	9	300m - 1km		2500	2	No precipitation/ clear	Strong Breeze (22-27)	45	-11.3701	966	Steaming	Bird	1086		Near (0-300m)	3	0	0	3	0	0	0	0	0		Husky format from PC logger
109752	1998-04-30 07:40:00	1998	4	30	7	40	0	0	-64.0768	78.5948	14.7	210	calm-rippled (0.00 - 0.10 m)	-1.6	9	300m - 1km		2500	2	No precipitation/ clear	Strong Breeze (22-27)	45	-11.3701	966	Steaming	Bird	1030		Near (0-300m)	1	0	0	0	0	0	1	0	0	180	Husky format from PC logger
109753	1998-04-30 07:40:00	1998	4	30	7	40	0	0	-64.0768	78.5948	14.7	210	calm-rippled (0.00 - 0.10 m)	-1.6	9	300m - 1km		2500	2	No precipitation/ clear	Strong Breeze (22-27)	45	-11.3701	966	Steaming	Bird	1045		Near (0-300m)	1	0	0	0	0	0	1	0	0	180	Husky format from PC logger
109754	1998-04-30 07:40:00	1998	4	30	7	40	0	0	-64.0768	78.5948	14.7	210	calm-rippled (0.00 - 0.10 m)	-1.6	9	300m - 1km		2500	2	No precipitation/ clear	Strong Breeze (22-27)	45	-11.3701	966	Steaming	Bird	1045		Near (0-300m)	1	0	0	0	0	0	1	0	0	180	Husky format from PC logger
109755	1998-04-30 07:40:00	1998	4	30	7	40	0	0	-64.0768	78.5948	14.7	210	calm-rippled (0.00 - 0.10 m)	-1.6	9	300m - 1km		2500	2	No precipitation/ clear	Strong Breeze (22-27)	45	-11.3701	966	Steaming	Bird	1045		Near (0-300m)	1	0	0	0	0	0	1	0	0	180	Husky format from PC logger
109756	1998-04-30 07:40:00	1998	4	30	7	40	0	0	-64.0768	78.5948	14.7	210	calm-rippled (0.00 - 0.10 m)	-1.6	9	300m - 1km		2500	2	No precipitation/ clear	Strong Breeze (22-27)	45	-11.3701	966	Steaming	Bird	1045		Near (0-300m)	1	0	0	0	0	0	1	0	0	180	Husky format from PC logger
109757	1998-04-30 07:54:00	1998	4	30	7	54	0	0	-64.1183	78.5407	14.7	210	calm-rippled (0.00 - 0.10 m)	-1.6	9	300m - 1km		2500	2	No precipitation/ clear	Strong Breeze (22-27)	45	-11.2939	964	Steaming	Bird	1030		Near (0-300m)	1	0	0	0	0	0	1	0	0	180	Husky format from PC logger
109758	1998-04-30 07:54:00	1998	4	30	7	54	0	0	-64.1183	78.5407	14.7	210	calm-rippled (0.00 - 0.10 m)	-1.6	9	300m - 1km		2500	2	No precipitation/ clear	Strong Breeze (22-27)	45	-11.2939	964	Steaming	Bird	1030		Near (0-300m)	3	0	0	0	0	0	3	0	0	180	Husky format from PC logger
109759	1998-04-30 07:54:00	1998	4	30	7	54	0	0	-64.1183	78.5407	14.7	210	calm-rippled (0.00 - 0.10 m)	-1.6	9	300m - 1km		2500	2	No precipitation/ clear	Strong Breeze (22-27)	45	-11.2939	964	Steaming	Bird	1030		Near (0-300m)	2	0	0	0	0	0	2	0	0	270	Husky format from PC logger
109760	1998-04-30 07:54:00	1998	4	30	7	54	0	0	-64.1183	78.5407	14.7	210	calm-rippled (0.00 - 0.10 m)	-1.6	9	300m - 1km		2500	2	No precipitation/ clear	Strong Breeze (22-27)	45	-11.2939	964	Steaming	Bird	1030		Near (0-300m)	1	0	0	0	0	0	1	0	0	180	Husky format from PC logger
109761	1998-04-30 07:54:00	1998	4	30	7	54	0	0	-64.1183	78.5407	14.7	210	calm-rippled (0.00 - 0.10 m)	-1.6	9	300m - 1km		2500	2	No precipitation/ clear	Strong Breeze (22-27)	45	-11.2939	964	Steaming	Bird	1030		Near (0-300m)	1	0	0	0	0	0	1	0	0	180	Husky format from PC logger
109762	1998-04-30 07:54:00	1998	4	30	7	54	0	0	-64.1183	78.5407	14.7	210	calm-rippled (0.00 - 0.10 m)	-1.6	9	300m - 1km		2500	2	No precipitation/ clear	Strong Breeze (22-27)	45	-11.2939	964	Steaming	Bird	1045		Near (0-300m)	1	0	0	0	0	0	1	0	0	180	Husky format from PC logger
109763	1998-04-30 07:54:00	1998	4	30	7	54	0	0	-64.1183	78.5407	14.7	210	calm-rippled (0.00 - 0.10 m)	-1.6	9	300m - 1km		2500	2	No precipitation/ clear	Strong Breeze (22-27)	45	-11.2939	964	Steaming	Bird	1045		Near (0-300m)	1	0	0	0	0	0	1	0	0	180	Husky format from PC logger
109764	1998-04-30 07:54:00	1998	4	30	7	54	0	0	-64.1183	78.5407	14.7	210	calm-rippled (0.00 - 0.10 m)	-1.6	9	300m - 1km		2500	2	No precipitation/ clear	Strong Breeze (22-27)	45	-11.2939	964	Steaming	Bird	1030		Near (0-300m)	1	0	0	0	0	0	1	0	0	180	Husky format from PC logger
109766	1998-04-30 07:54:00	1998	4	30	7	54	0	0	-64.1183	78.5407	14.7	210	calm-rippled (0.00 - 0.10 m)	-1.6	9	300m - 1km		2500	2	No precipitation/ clear	Strong Breeze (22-27)	45	-11.2939	964	Steaming	Bird	1045		Near (0-300m)	1	0	0	0	0	0	1	0	0	180	Husky format from PC logger
109768	1998-04-30 08:20:00	1998	4	30	8	20	0	0	-64.195	78.4407	14.7	210	calm-rippled (0.00 - 0.10 m)	-1.6	9	300m - 1km		2500	2	No precipitation/ clear	Strong Breeze (22-27)	45	-11.3575	964	Steaming	Bird	1030		Near (0-300m)	1	0	0	0	0	0	1	0	0	225	Husky format from PC logger
109769	1998-04-30 08:20:00	1998	4	30	8	20	0	0	-64.195	78.4407	14.7	210	calm-rippled (0.00 - 0.10 m)	-1.6	9	300m - 1km		2500	2	No precipitation/ clear	Strong Breeze (22-27)	45	-11.3575	964	Steaming	Bird	1086		Near (0-300m)	7	0	0	7	0	0	0	0	0		Husky format from PC logger
109770	1998-04-30 08:20:00	1998	4	30	8	20	0	0	-64.195	78.4407	14.7	210	calm-rippled (0.00 - 0.10 m)	-1.6	9	300m - 1km		2500	2	No precipitation/ clear	Strong Breeze (22-27)	45	-11.3575	964	Steaming	Bird	1030		Near (0-300m)	1	0	0	0	0	0	1	0	0	270	Husky format from PC logger
109771	1998-04-30 08:20:00	1998	4	30	8	20	0	0	-64.195	78.4407	14.7	210	calm-rippled (0.00 - 0.10 m)	-1.6	9	300m - 1km		2500	2	No precipitation/ clear	Strong Breeze (22-27)	45	-11.3575	964	Steaming	Bird	1045		Near (0-300m)	2	0	0	0	0	0	2	0	0	270	Husky format from PC logger
109772	1998-04-30 08:20:00	1998	4	30	8	20	0	0	-64.195	78.4407	14.7	210	calm-rippled (0.00 - 0.10 m)	-1.6	9	300m - 1km		2500	2	No precipitation/ clear	Strong Breeze (22-27)	45	-11.3575	964	Steaming	Bird	1030		Near (0-300m)	1	0	0	0	0	0	1	0	0	270	Husky format from PC logger
109773	1998-04-30 08:20:00	1998	4	30	8	20	0	0	-64.195	78.4407	14.7	210	calm-rippled (0.00 - 0.10 m)	-1.6	9	300m - 1km		2500	2	No precipitation/ clear	Strong Breeze (22-27)	45	-11.3575	964	Steaming	Bird	1045		Near (0-300m)	1	0	0	0	0	0	1	0	0	180	Husky format from PC logger
109204	1998-04-25 08:24:00	1998	4	25	8	24	0	0	-62.9917	114.7107	9.7	275	slight (0.50 - 1.25 m)	-1	0	300m - 1km	34.1002	2500	1	No precipitation/ clear	Strong Breeze (22-27)	0	-0.565847	950	Steaming	Bird	1059		Near (0-300m)	1	0	0	0	0	0	1	0	0	135	Husky format from PC logger
109205	1998-04-25 08:24:00	1998	4	25	8	24	0	0	-62.9917	114.7107	9.7	275	slight (0.50 - 1.25 m)	-1	0	300m - 1km	34.1002	2500	1	No precipitation/ clear	Strong Breeze (22-27)	0	-0.565847	950	Steaming	Bird	1059		Near (0-300m)	1	0	0	0	0	0	1	0	0	270	Husky format from PC logger
109206	1998-04-26 00:24:00	1998	4	26	0	24	0	0	-62.9832	109.0132	11	271	moderate (1.25 - 2.50 m)	-1.6	0	300m - 1km	33.9574	2500	1	No precipitation/ clear	Strong Breeze (22-27)	315	-2.24542	948	Steaming	Bird	1030		Near (0-300m)	1	0	0	0	0	0	1	0	0	270	Husky format from PC logger
109207	1998-04-26 00:24:00	1998	4	26	0	24	0	0	-62.9832	109.0132	11	271	moderate (1.25 - 2.50 m)	-1.6	0	300m - 1km	33.9574	2500	1	No precipitation/ clear	Strong Breeze (22-27)	315	-2.24542	948	Steaming	Bird	1030		Near (0-300m)	1	0	0	0	0	0	1	0	0	270	Husky format from PC logger
109208	1998-04-26 00:24:00	1998	4	26	0	24	0	0	-62.9832	109.0132	11	271	moderate (1.25 - 2.50 m)	-1.6	0	300m - 1km	33.9574	2500	1	No precipitation/ clear	Strong Breeze (22-27)	315	-2.24542	948	Steaming	Bird	1030		Near (0-300m)	1	0	0	0	0	0	1	0	0	270	Husky format from PC logger
109209	1998-04-26 00:24:00	1998	4	26	0	24	0	0	-62.9832	109.0132	11	271	moderate (1.25 - 2.50 m)	-1.6	0	300m - 1km	33.9574	2500	1	No precipitation/ clear	Strong Breeze (22-27)	315	-2.24542	948	Steaming	Bird	1059		Near (0-300m)	1	0	0	0	0	0	1	0	0	270	Husky format from PC logger
109210	1998-04-26 00:24:00	1998	4	26	0	24	0	0	-62.9832	109.0132	11	271	moderate (1.25 - 2.50 m)	-1.6	0	300m - 1km	33.9574	2500	1	No precipitation/ clear	Strong Breeze (22-27)	315	-2.24542	948	Steaming	Bird	1057		Near (0-300m)	1	0	0	0	0	0	1	0	0	135	Husky format from PC logger
109212	1998-04-26 00:24:00	1998	4	26	0	24	0	0	-62.9832	109.0132	11	271	moderate (1.25 - 2.50 m)	-1.6	0	300m - 1km	33.9574	2500	1	No precipitation/ clear	Strong Breeze (22-27)	315	-2.24542	948	Steaming	Bird	1059		Near (0-300m)	1	0	0	0	0	0	1	0	0	225	Husky format from PC logger
109213	1998-04-26 00:24:00	1998	4	26	0	24	0	0	-62.9832	109.0132	11	271	moderate (1.25 - 2.50 m)	-1.6	0	300m - 1km	33.9574	2500	1	No precipitation/ clear	Strong Breeze (22-27)	315	-2.24542	948	Steaming	Bird	110508		Near (0-300m)	1	0	0	0	0	0	1	0	0	270	Husky format from PC logger
109214	1998-04-26 00:24:00	1998	4	26	0	24	0	0	-62.9832	109.0132	11	271	moderate (1.25 - 2.50 m)	-1.6	0	300m - 1km	33.9574	2500	1	No precipitation/ clear	Strong Breeze (22-27)	315	-2.24542	948	Steaming	Bird	1030		Near (0-300m)	3	0	0	0	0	0	3	0	0	270	Husky format from PC logger
109215	1998-04-26 00:24:00	1998	4	26	0	24	0	0	-62.9832	109.0132	11	271	moderate (1.25 - 2.50 m)	-1.6	0	300m - 1km	33.9574	2500	1	No precipitation/ clear	Strong Breeze (22-27)	315	-2.24542	948	Steaming	Bird	1058		Near (0-300m)	1	0	0	0	0	0	1	0	0	270	Husky format from PC logger
109216	1998-04-26 01:16:00	1998	4	26	1	16	0	0	-62.9898	108.6237	13.4	272	moderate (1.25 - 2.50 m)	-1.6	0	300m - 1km	33.9649	2500	1	No precipitation/ clear	Strong Breeze (22-27)	315	-2.52525	949	Steaming	Bird	1059		Near (0-300m)	1	0	0	0	0	0	1	0	0	270	Husky format from PC logger
109217	1998-04-26 01:16:00	1998	4	26	1	16	0	0	-62.9898	108.6237	13.4	272	moderate (1.25 - 2.50 m)	-1.6	0	300m - 1km	33.9649	2500	1	No precipitation/ clear	Strong Breeze (22-27)	315	-2.52525	949	Steaming	Bird	1030		Near (0-300m)	2	0	0	0	0	0	2	0	0	270	Husky format from PC logger
109218	1998-04-26 01:16:00	1998	4	26	1	16	0	0	-62.9898	108.6237	13.4	272	moderate (1.25 - 2.50 m)	-1.6	0	300m - 1km	33.9649	2500	1	No precipitation/ clear	Strong Breeze (22-27)	315	-2.52525	949	Steaming	Bird	1059		Near (0-300m)	1	0	0	0	0	0	1	0	0	135	Husky format from PC logger
109219	1998-04-26 01:16:00	1998	4	26	1	16	0	0	-62.9898	108.6237	13.4	272	moderate (1.25 - 2.50 m)	-1.6	0	300m - 1km	33.9649	2500	1	No precipitation/ clear	Strong Breeze (22-27)	315	-2.52525	949	Steaming	Bird	1059		Near (0-300m)	1	0	0	0	0	0	1	0	0	270	Husky format from PC logger
109221	1998-04-26 01:16:00	1998	4	26	1	16	0	0	-62.9898	108.6237	13.4	272	moderate (1.25 - 2.50 m)	-1.6	0	300m - 1km	33.9649	2500	1	No precipitation/ clear	Strong Breeze (22-27)	315	-2.52525	949	Steaming	Bird	110508		Near (0-300m)	1	0	0	0	0	0	1	0	0	225	Husky format from PC logger
109222	1998-04-26 01:16:00	1998	4	26	1	16	0	0	-62.9898	108.6237	13.4	272	moderate (1.25 - 2.50 m)	-1.6	0	300m - 1km	33.9649	2500	1	No precipitation/ clear	Strong Breeze (22-27)	315	-2.52525	949	Steaming	Bird	1059		Near (0-300m)	1	0	0	0	0	0	1	0	0	315	Husky format from PC logger
109224	1998-04-26 01:16:00	1998	4	26	1	16	0	0	-62.9898	108.6237	13.4	272	moderate (1.25 - 2.50 m)	-1.6	0	300m - 1km	33.9649	2500	1	No precipitation/ clear	Strong Breeze (22-27)	315	-2.52525	949	Steaming	Bird	110508		Near (0-300m)	1	0	0	0	0	0	1	0	0	315	Husky format from PC logger
109225	1998-04-26 01:16:00	1998	4	26	1	16	0	0	-62.9898	108.6237	13.4	272	moderate (1.25 - 2.50 m)	-1.6	0	300m - 1km	33.9649	2500	1	No precipitation/ clear	Strong Breeze (22-27)	315	-2.52525	949	Steaming	Bird	1059		Near (0-300m)	2	0	0	0	0	0	2	0	0	315	Husky format from PC logger
109226	1998-04-26 02:06:00	1998	4	26	2	6	0	0	-62.9825	108.2347	13.4	272	moderate (1.25 - 2.50 m)	-1.6	0	300m - 1km	33.9202	2500	1	No precipitation/ clear	Strong Breeze (22-27)	315	-2.68237	949	Steaming	Bird	1059		Near (0-300m)	1	0	0	0	0	0	1	0	0	315	Husky format from PC logger
109227	1998-04-26 02:06:00	1998	4	26	2	6	0	0	-62.9825	108.2347	13.4	272	moderate (1.25 - 2.50 m)	-1.6	0	300m - 1km	33.9202	2500	1	No precipitation/ clear	Strong Breeze (22-27)	315	-2.68237	949	Steaming	Bird	1059		Near (0-300m)	1	0	0	0	0	0	1	0	0	315	Husky format from PC logger
109228	1998-04-26 02:06:00	1998	4	26	2	6	0	0	-62.9825	108.2347	13.4	272	moderate (1.25 - 2.50 m)	-1.6	0	300m - 1km	33.9202	2500	1	No precipitation/ clear	Strong Breeze (22-27)	315	-2.68237	949	Steaming	Bird	110508		Near (0-300m)	1	0	0	0	0	0	1	0	0	225	Husky format from PC logger
109229	1998-04-26 02:06:00	1998	4	26	2	6	0	0	-62.9825	108.2347	13.4	272	moderate (1.25 - 2.50 m)	-1.6	0	300m - 1km	33.9202	2500	1	No precipitation/ clear	Strong Breeze (22-27)	315	-2.68237	949	Steaming	Bird	1060		Near (0-300m)	1	0	0	0	0	0	1	0	0	135	Husky format from PC logger
109230	1998-04-26 02:06:00	1998	4	26	2	6	0	0	-62.9825	108.2347	13.4	272	moderate (1.25 - 2.50 m)	-1.6	0	300m - 1km	33.9202	2500	1	No precipitation/ clear	Strong Breeze (22-27)	315	-2.68237	949	Steaming	Bird	1059		Near (0-300m)	1	0	0	0	0	0	1	0	0	225	Husky format from PC logger
109130	1998-04-24 03:26:00	1998	4	24	3	26	0	0	-63.0207	126.6127	13.6	270	slight (0.50 - 1.25 m)	-0.4	0	10 km		2500	1	No precipitation/ clear	Fresh Breeze (17-21)	270		980	Steaming	Bird	1057		Near (0-300m)	1	0	0	0	0	0	1	0	0	270	Husky format from PC logger
109131	1998-04-24 03:26:00	1998	4	24	3	26	0	0	-63.0207	126.6127	13.6	270	slight (0.50 - 1.25 m)	-0.4	0	10 km		2500	1	No precipitation/ clear	Fresh Breeze (17-21)	270		980	Steaming	Bird	1058		Near (0-300m)	1	0	0	0	0	0	1	0	0	270	Husky format from PC logger
109132	1998-04-24 03:26:00	1998	4	24	3	26	0	0	-63.0207	126.6127	13.6	270	slight (0.50 - 1.25 m)	-0.4	0	10 km		2500	1	No precipitation/ clear	Fresh Breeze (17-21)	270		980	Steaming	Bird	1057		Near (0-300m)	1	0	0	0	0	0	1	0	0	270	Husky format from PC logger
109133	1998-04-24 03:26:00	1998	4	24	3	26	0	0	-63.0207	126.6127	13.6	270	slight (0.50 - 1.25 m)	-0.4	0	10 km		2500	1	No precipitation/ clear	Fresh Breeze (17-21)	270		980	Steaming	Bird	1058		Near (0-300m)	1	0	0	0	0	0	1	0	0	270	Husky format from PC logger
109134	1998-04-24 03:26:00	1998	4	24	3	26	0	0	-63.0207	126.6127	13.6	270	slight (0.50 - 1.25 m)	-0.4	0	10 km		2500	1	No precipitation/ clear	Fresh Breeze (17-21)	270		980	Steaming	Bird	1086		Near (0-300m)	4	0	0	0	0	0	0	0	0		Husky format from PC logger
109135	1998-04-24 03:26:00	1998	4	24	3	26	0	0	-63.0207	126.6127	13.6	270	slight (0.50 - 1.25 m)	-0.4	0	10 km		2500	1	No precipitation/ clear	Fresh Breeze (17-21)	270		980	Steaming	Bird	1030		Near (0-300m)	16	0	0	0	0	0	16	0	0	270	Husky format from PC logger
109136	1998-04-24 04:58:00	1998	4	24	4	58	0	0	-63.018	125.8273	13.6	270	slight (0.50 - 1.25 m)	-0.5	0	10 km	33.9159	2500	1	No precipitation/ clear	Fresh Breeze (17-21)	315		978	Steaming	Bird	1058		Near (0-300m)	1	0	0	0	0	0	1	0	0	270	Husky format from PC logger
109137	1998-04-24 04:58:00	1998	4	24	4	58	0	0	-63.018	125.8273	13.6	270	slight (0.50 - 1.25 m)	-0.5	0	10 km	33.9159	2500	1	No precipitation/ clear	Fresh Breeze (17-21)	315		978	Steaming	Bird	1073		Near (0-300m)	1	0	0	0	0	0	1	0	0	270	Husky format from PC logger
109138	1998-04-24 04:58:00	1998	4	24	4	58	0	0	-63.018	125.8273	13.6	270	slight (0.50 - 1.25 m)	-0.5	0	10 km	33.9159	2500	1	No precipitation/ clear	Fresh Breeze (17-21)	315		978	Steaming	Bird	115082		Near (0-300m)	1	0	0	0	0	0	1	0	0	270	Husky format from PC logger
109139	1998-04-24 04:58:00	1998	4	24	4	58	0	0	-63.018	125.8273	13.6	270	slight (0.50 - 1.25 m)	-0.5	0	10 km	33.9159	2500	1	No precipitation/ clear	Fresh Breeze (17-21)	315		978	Steaming	Bird	115082		Near (0-300m)	1	0	0	0	0	0	1	0	0	180	Husky format from PC logger
109140	1998-04-24 04:58:00	1998	4	24	4	58	0	0	-63.018	125.8273	13.6	270	slight (0.50 - 1.25 m)	-0.5	0	10 km	33.9159	2500	1	No precipitation/ clear	Fresh Breeze (17-21)	315		978	Steaming	Bird	115082		Near (0-300m)	1	0	0	0	0	0	1	0	0	180	Husky format from PC logger
109141	1998-04-24 04:58:00	1998	4	24	4	58	0	0	-63.018	125.8273	13.6	270	slight (0.50 - 1.25 m)	-0.5	0	10 km	33.9159	2500	1	No precipitation/ clear	Fresh Breeze (17-21)	315		978	Steaming	Bird	1057		Near (0-300m)	2	0	0	0	0	0	2	0	0	270	Husky format from PC logger
109142	1998-04-24 04:58:00	1998	4	24	4	58	0	0	-63.018	125.8273	13.6	270	slight (0.50 - 1.25 m)	-0.5	0	10 km	33.9159	2500	1	No precipitation/ clear	Fresh Breeze (17-21)	315		978	Steaming	Bird	115082		Near (0-300m)	1	0	0	0	0	0	1	0	0	270	Husky format from PC logger
108607	1998-04-08 00:37:00	1998	4	8	0	37	0	0	-51.4423	145.1645	2.5	297	moderate (1.25 - 2.50 m)	7.6	0	4 km	34.0221	2500	1	No precipitation/ clear	Gale (34-40)	315	6.56695	989	Steaming	Bird	115082		Near (0-300m)	1	0	0	0	0	0	1	0	0	270	Husky format from PC logger
108608	1998-04-08 04:34:00	1998	4	8	4	34	0	0	-51.9887	145.4018	2.7	277	moderate (1.25 - 2.50 m)	5.3	0	300m - 1km	33.7788	2500	1	No precipitation/ clear	Fresh Breeze (17-21)	315	3.22492	979	Steaming	Bird	110508		Near (0-300m)	2	0	0	0	0	0	2	0	0	90	Husky format from PC logger
108609	1998-04-08 04:34:00	1998	4	8	4	34	0	0	-51.9887	145.4018	2.7	277	moderate (1.25 - 2.50 m)	5.3	0	300m - 1km	33.7788	2500	1	No precipitation/ clear	Fresh Breeze (17-21)	315	3.22492	979	Steaming	Bird	110508		Near (0-300m)	1	0	0	0	0	0	1	0	0	45	Husky format from PC logger
108610	1998-04-08 04:34:00	1998	4	8	4	34	0	0	-51.9887	145.4018	2.7	277	moderate (1.25 - 2.50 m)	5.3	0	300m - 1km	33.7788	2500	1	No precipitation/ clear	Fresh Breeze (17-21)	315	3.22492	979	Steaming	Bird	110510		Near (0-300m)	1	0	0	0	0	0	1	0	0	0	Husky format from PC logger
108612	1998-04-08 04:34:00	1998	4	8	4	34	0	0	-51.9887	145.4018	2.7	277	moderate (1.25 - 2.50 m)	5.3	0	300m - 1km	33.7788	2500	1	No precipitation/ clear	Fresh Breeze (17-21)	315	3.22492	979	Steaming	Bird	66491		Near (0-300m)	1	0	0	0	0	0	1	0	0	45	Husky format from PC logger
108613	1998-04-08 04:34:00	1998	4	8	4	34	0	0	-51.9887	145.4018	2.7	277	moderate (1.25 - 2.50 m)	5.3	0	300m - 1km	33.7788	2500	1	No precipitation/ clear	Fresh Breeze (17-21)	315	3.22492	979	Steaming	Bird	1055		Near (0-300m)	2	0	0	0	0	0	2	0	0	90	Husky format from PC logger
108614	1998-04-08 04:34:00	1998	4	8	4	34	0	0	-51.9887	145.4018	2.7	277	moderate (1.25 - 2.50 m)	5.3	0	300m - 1km	33.7788	2500	1	No precipitation/ clear	Fresh Breeze (17-21)	315	3.22492	979	Steaming	Bird	115082		Near (0-300m)	1	0	0	0	0	0	1	0	0	45	Husky format from PC logger
108615	1998-04-08 04:34:00	1998	4	8	4	34	0	0	-51.9887	145.4018	2.7	277	moderate (1.25 - 2.50 m)	5.3	0	300m - 1km	33.7788	2500	1	No precipitation/ clear	Fresh Breeze (17-21)	315	3.22492	979	Steaming	Bird	115082		Near (0-300m)	1	0	0	0	0	0	1	0	0	45	Husky format from PC logger
108617	1998-04-08 04:34:00	1998	4	8	4	34	0	0	-51.9887	145.4018	2.7	277	moderate (1.25 - 2.50 m)	5.3	0	300m - 1km	33.7788	2500	1	No precipitation/ clear	Fresh Breeze (17-21)	315	3.22492	979	Steaming	Bird	115082		Near (0-300m)	1	0	0	0	0	0	1	0	0	45	Husky format from PC logger
108618	1998-04-08 04:48:00	1998	4	8	4	48	0	0	-51.9817	145.3925	2.7	277	moderate (1.25 - 2.50 m)	5.3	0	300m - 1km	33.7855	2500	1	No precipitation/ clear	Fresh Breeze (17-21)	315	3.73898	979	Steaming	Bird	110508		Near (0-300m)	1	0	0	0	0	0	1	0	0	180	Husky format from PC logger
108619	1998-04-08 04:48:00	1998	4	8	4	48	0	0	-51.9817	145.3925	2.7	277	moderate (1.25 - 2.50 m)	5.3	0	300m - 1km	33.7855	2500	1	No precipitation/ clear	Fresh Breeze (17-21)	315	3.73898	979	Steaming	Bird	1055		Near (0-300m)	1	0	0	0	0	0	1	0	0	45	Husky format from PC logger
108621	1998-04-08 04:48:00	1998	4	8	4	48	0	0	-51.9817	145.3925	2.7	277	moderate (1.25 - 2.50 m)	5.3	0	300m - 1km	33.7855	2500	1	No precipitation/ clear	Fresh Breeze (17-21)	315	3.73898	979	Steaming	Bird	1055		Near (0-300m)	1	0	0	0	0	0	1	0	0	45	Husky format from PC logger
108521	1998-04-06 00:43:00	1998	4	6	0	43	0	0	-47.9828	145.559	3.8	102	moderate (1.25 - 2.50 m)	10.3	0	300m - 1km	34.652	2080	1	Rain	Near Gale (28-33)	270		1012	Steaming	Bird	1036		Near (0-300m)	1	0	0	0	0	0	1	0	0	180	Husky format from PC logger
108522	1998-04-06 00:43:00	1998	4	6	0	43	0	0	-47.9828	145.559	3.8	102	moderate (1.25 - 2.50 m)	10.3	0	300m - 1km	34.652	2080	1	Rain	Near Gale (28-33)	270		1012	Steaming	Bird	1036		Near (0-300m)	3	0	0	0	0	0	3	0	0	90	Husky format from PC logger
108523	1998-04-06 00:43:00	1998	4	6	0	43	0	0	-47.9828	145.559	3.8	102	moderate (1.25 - 2.50 m)	10.3	0	300m - 1km	34.652	2080	1	Rain	Near Gale (28-33)	270		1012	Steaming	Bird	115084		Near (0-300m)	1	0	0	0	0	0	1	0	0	0	Husky format from PC logger
108524	1998-04-06 02:28:00	1998	4	6	2	28	0	0	-48.1367	145.4683	7.6	220	moderate (1.25 - 2.50 m)	10.3	0	300m - 1km	34.7018	4111	1	Rain	Strong Breeze (22-27)	270	10.4428	1012	Steaming	Bird	115082		Near (0-300m)	1	0	0	0	0	0	1	0	0	315	Husky format from PC logger
108525	1998-04-06 02:28:00	1998	4	6	2	28	0	0	-48.1367	145.4683	7.6	220	moderate (1.25 - 2.50 m)	10.3	0	300m - 1km	34.7018	4111	1	Rain	Strong Breeze (22-27)	270	10.4428	1012	Steaming	Bird	115082		Near (0-300m)	1	0	0	0	0	0	1	0	0	315	Husky format from PC logger
108526	1998-04-06 02:28:00	1998	4	6	2	28	0	0	-48.1367	145.4683	7.6	220	moderate (1.25 - 2.50 m)	10.3	0	300m - 1km	34.7018	4111	1	Rain	Strong Breeze (22-27)	270	10.4428	1012	Steaming	Bird	115082		Near (0-300m)	1	0	0	0	0	0	1	0	0	315	Husky format from PC logger
108527	1998-04-06 02:28:00	1998	4	6	2	28	0	0	-48.1367	145.4683	7.6	220	moderate (1.25 - 2.50 m)	10.3	0	300m - 1km	34.7018	4111	1	Rain	Strong Breeze (22-27)	270	10.4428	1012	Steaming	Bird	115082		Near (0-300m)	1	0	0	0	0	0	1	0	0	315	Husky format from PC logger
108528	1998-04-07 03:08:00	1998	4	7	3	8	0	0	-50.3288	144.2018	4.1	263	moderate (1.25 - 2.50 m)	8.9	0	300m - 1km	34.2546	2500	1	No precipitation/ clear	Fresh Breeze (17-21)	315	9.60178	997	Steaming	Bird	110508		Near (0-300m)	3	0	3	0	0	0	0	0	0		Husky format from PC logger
108529	1998-04-07 03:08:00	1998	4	7	3	8	0	0	-50.3288	144.2018	4.1	263	moderate (1.25 - 2.50 m)	8.9	0	300m - 1km	34.2546	2500	1	No precipitation/ clear	Fresh Breeze (17-21)	315	9.60178	997	Steaming	Bird	66472		Near (0-300m)	1	0	0	0	0	0	1	0	0	225	Husky format from PC logger
108530	1998-04-07 03:08:00	1998	4	7	3	8	0	0	-50.3288	144.2018	4.1	263	moderate (1.25 - 2.50 m)	8.9	0	300m - 1km	34.2546	2500	1	No precipitation/ clear	Fresh Breeze (17-21)	315	9.60178	997	Steaming	Bird	1076		Near (0-300m)	1	0	0	0	0	0	1	0	0	45	Husky format from PC logger
108531	1998-04-07 03:08:00	1998	4	7	3	8	0	0	-50.3288	144.2018	4.1	263	moderate (1.25 - 2.50 m)	8.9	0	300m - 1km	34.2546	2500	1	No precipitation/ clear	Fresh Breeze (17-21)	315	9.60178	997	Steaming	Bird	115082		Near (0-300m)	1	0	0	0	0	0	1	0	0	315	Husky format from PC logger
108532	1998-04-07 03:08:00	1998	4	7	3	8	0	0	-50.3288	144.2018	4.1	263	moderate (1.25 - 2.50 m)	8.9	0	300m - 1km	34.2546	2500	1	No precipitation/ clear	Fresh Breeze (17-21)	315	9.60178	997	Steaming	Bird	115082		Near (0-300m)	1	0	0	0	0	0	1	0	0	315	Husky format from PC logger
108533	1998-04-07 03:08:00	1998	4	7	3	8	0	0	-50.3288	144.2018	4.1	263	moderate (1.25 - 2.50 m)	8.9	0	300m - 1km	34.2546	2500	1	No precipitation/ clear	Fresh Breeze (17-21)	315	9.60178	997	Steaming	Bird	115082		Near (0-300m)	1	0	0	0	0	0	1	0	0	315	Husky format from PC logger
108534	1998-04-07 03:08:00	1998	4	7	3	8	0	0	-50.3288	144.2018	4.1	263	moderate (1.25 - 2.50 m)	8.9	0	300m - 1km	34.2546	2500	1	No precipitation/ clear	Fresh Breeze (17-21)	315	9.60178	997	Steaming	Bird	115082		Near (0-300m)	1	0	0	0	0	0	1	0	0	315	Husky format from PC logger
108535	1998-04-07 03:08:00	1998	4	7	3	8	0	0	-50.3288	144.2018	4.1	263	moderate (1.25 - 2.50 m)	8.9	0	300m - 1km	34.2546	2500	1	No precipitation/ clear	Fresh Breeze (17-21)	315	9.60178	997	Steaming	Bird	115082		Near (0-300m)	1	0	0	0	0	0	1	0	0	45	Husky format from PC logger
108536	1998-04-07 03:08:00	1998	4	7	3	8	0	0	-50.3288	144.2018	4.1	263	moderate (1.25 - 2.50 m)	8.9	0	300m - 1km	34.2546	2500	1	No precipitation/ clear	Fresh Breeze (17-21)	315	9.60178	997	Steaming	Bird	115082		Near (0-300m)	2	0	0	0	0	0	2	0	0	0	Husky format from PC logger
108538	1998-04-07 06:07:00	1998	4	7	6	7	0	0	-50.48	144.3267	2	100	moderate (1.25 - 2.50 m)	8.9	0	300m - 1km	34.1962	3488	1	No precipitation/ clear	Near Gale (28-33)	225	5.05559	997	Steaming	Bird	1073		Near (0-300m)	1	0	0	0	0	0	1	0	0	180	Husky format from PC logger
108539	1998-04-07 06:07:00	1998	4	7	6	7	0	0	-50.48	144.3267	2	100	moderate (1.25 - 2.50 m)	8.9	0	300m - 1km	34.1962	3488	1	No precipitation/ clear	Near Gale (28-33)	225	5.05559	997	Steaming	Bird	66472		Near (0-300m)	1	0	0	0	0	0	1	0	0	180	Husky format from PC logger
108540	1998-04-07 06:07:00	1998	4	7	6	7	0	0	-50.48	144.3267	2	100	moderate (1.25 - 2.50 m)	8.9	0	300m - 1km	34.1962	3488	1	No precipitation/ clear	Near Gale (28-33)	225	5.05559	997	Steaming	Bird	1047		Near (0-300m)	1	0	0	0	0	0	1	0	0	180	Husky format from PC logger
108541	1998-04-07 06:07:00	1998	4	7	6	7	0	0	-50.48	144.3267	2	100	moderate (1.25 - 2.50 m)	8.9	0	300m - 1km	34.1962	3488	1	No precipitation/ clear	Near Gale (28-33)	225	5.05559	997	Steaming	Bird	115084		Near (0-300m)	1	0	0	0	0	0	1	0	0	90	Husky format from PC logger
108542	1998-04-07 06:07:00	1998	4	7	6	7	0	0	-50.48	144.3267	2	100	moderate (1.25 - 2.50 m)	8.9	0	300m - 1km	34.1962	3488	1	No precipitation/ clear	Near Gale (28-33)	225	5.05559	997	Steaming	Bird	115084		Near (0-300m)	1	0	0	0	0	0	1	0	0	0	Husky format from PC logger
108543	1998-04-07 06:07:00	1998	4	7	6	7	0	0	-50.48	144.3267	2	100	moderate (1.25 - 2.50 m)	8.9	0	300m - 1km	34.1962	3488	1	No precipitation/ clear	Near Gale (28-33)	225	5.05559	997	Steaming	Bird	115082		Near (0-300m)	1	0	0	0	0	0	1	0	0	270	Husky format from PC logger
108544	1998-04-07 06:07:00	1998	4	7	6	7	0	0	-50.48	144.3267	2	100	moderate (1.25 - 2.50 m)	8.9	0	300m - 1km	34.1962	3488	1	No precipitation/ clear	Near Gale (28-33)	225	5.05559	997	Steaming	Bird	115082		Near (0-300m)	1	0	0	0	0	0	1	0	0	90	Husky format from PC logger
108545	1998-04-07 06:07:00	1998	4	7	6	7	0	0	-50.48	144.3267	2	100	moderate (1.25 - 2.50 m)	8.9	0	300m - 1km	34.1962	3488	1	No precipitation/ clear	Near Gale (28-33)	225	5.05559	997	Steaming	Bird	115082		Near (0-300m)	1	0	0	0	0	0	1	0	0	180	Husky format from PC logger
108547	1998-04-07 06:07:00	1998	4	7	6	7	0	0	-50.48	144.3267	2	100	moderate (1.25 - 2.50 m)	8.9	0	300m - 1km	34.1962	3488	1	No precipitation/ clear	Near Gale (28-33)	225	5.05559	997	Steaming	Bird	115082		Near (0-300m)	1	0	0	0	0	0	1	0	0	180	Husky format from PC logger
107903	1997-09-29 03:00:00	1997	9	29	3	0	0	0	-55.3	130.7167	3	252	very high (9 - 14 m)	3.5	0	2 km		4000	2	No precipitation/ clear	Storm (48-55)	270	1.3	987.9	Steaming	Bird	1058		Near (0-300m)	1	0	0	0	0	0	1	0	0		Forward Quadrant
107905	1997-09-29 09:00:00	1997	9	29	9	0	0	0	-55.5833	130.1167	5	235	very rough (4 - 6 m)	2.5	0	Unrestricted visibility		4000	1	No precipitation/ clear	Gale (34-40)	240	1.4	993.3	Steaming	Bird	1057		Near (0-300m)	2	0	0	0	0	0	0	0	2		Stern count
107906	1997-09-29 23:00:00	1997	9	29	23	0	0	0	-56.75	127.0333	10	239	moderate (1.25 - 2.50 m)	1.9	0	Unrestricted visibility		4000	2	Snow	Moderate Breeze (11-16)	40	1.9	989	Steaming	Bird	1057	Adult	Near (0-300m)	4	0	0	0	0	0	0	4	0		Forward Quadrant
107907	1997-09-29 23:00:00	1997	9	29	23	0	0	0	-56.75	127.0333	10	239	moderate (1.25 - 2.50 m)	1.9	0	Unrestricted visibility		4000	2	Snow	Moderate Breeze (11-16)	40	1.9	989	Steaming	Bird	1057	Adult	Near (0-300m)	4	0	0	0	0	0	0	4	0		Stern count
107908	1997-09-29 23:00:00	1997	9	29	23	0	0	0	-56.75	127.0333	10	239	moderate (1.25 - 2.50 m)	1.9	0	Unrestricted visibility		4000	2	Snow	Moderate Breeze (11-16)	40	1.9	989	Steaming	Bird	1059		Near (0-300m)	1	0	0	0	0	0	1	0	0		Spot Observation
107909	1997-09-29 23:00:00	1997	9	29	23	0	0	0	-56.75	127.0333	10	239	moderate (1.25 - 2.50 m)	1.9	0	Unrestricted visibility		4000	2	Snow	Moderate Breeze (11-16)	40	1.9	989	Steaming	Bird	1058	Adult	Near (0-300m)	1	0	0	0	0	0	0	0	1		Spot Observation
107809	1997-09-25 00:15:00	1997	9	25	0	15	0	0	-44.7833	146.0167	11	197	slight (0.50 - 1.25 m)	11.6	0	Unrestricted visibility			1	No precipitation/ clear	Gentle Breeze (7-10)	190	12.1	1032.6	Steaming	Bird	1057		Near (0-300m)	6	0	0	0	0	0	0	0	6		Stern count
107810	1997-09-25 01:06:00	1997	9	25	1	6	0	0	-45	145.9167	11	197	slight (0.50 - 1.25 m)	11.6	0	Unrestricted visibility			1	No precipitation/ clear	Gentle Breeze (7-10)	190	12.1	1032.6	Steaming	Bird	1061			3	0	0	0	0	0	0	0	0		Stern count
107811	1997-09-25 01:06:00	1997	9	25	1	6	0	0	-45	145.9167	11	197	slight (0.50 - 1.25 m)	11.6	0	Unrestricted visibility			1	No precipitation/ clear	Gentle Breeze (7-10)	190	12.1	1032.6	Steaming	Bird	1073		Near (0-300m)	1	0	0	0	0	0	1	0	0	240	Forward Quadrant
107812	1997-09-25 01:06:00	1997	9	25	1	6	0	0	-45	145.9167	11	197	slight (0.50 - 1.25 m)	11.6	0	Unrestricted visibility			1	No precipitation/ clear	Gentle Breeze (7-10)	190	12.1	1032.6	Steaming	Bird	1073			3	0	0	0	0	0	0	0	0		Stern count
107813	1997-09-25 01:06:00	1997	9	25	1	6	0	0	-45	145.9167	11	197	slight (0.50 - 1.25 m)	11.6	0	Unrestricted visibility			1	No precipitation/ clear	Gentle Breeze (7-10)	190	12.1	1032.6	Steaming	Bird	1057		Near (0-300m)	5	0	0	0	0	0	5	0	0		Forward Quadrant
107814	1997-09-25 01:06:00	1997	9	25	1	6	0	0	-45	145.9167	11	197	slight (0.50 - 1.25 m)	11.6	0	Unrestricted visibility			1	No precipitation/ clear	Gentle Breeze (7-10)	190	12.1	1032.6	Steaming	Bird	1057		Near (0-300m)	5	0	0	0	0	0	5	0	0		Forward Quadrant
107815	1997-09-25 01:06:00	1997	9	25	1	6	0	0	-45	145.9167	11	197	slight (0.50 - 1.25 m)	11.6	0	Unrestricted visibility			1	No precipitation/ clear	Gentle Breeze (7-10)	190	12.1	1032.6	Steaming	Bird	1057			5	0	0	0	0	0	0	0	0		Stern count
107816	1997-09-25 05:00:00	1997	9	25	5	0	0	0	-45.6333	145.6167	11	197	slight (0.50 - 1.25 m)	11.6	0	Unrestricted visibility			1	No precipitation/ clear	Gentle Breeze (7-10)	190	12	1032.6	Steaming	Bird	1073		Near (0-300m)	1	0	0	0	0	0	1	0	0		Forward Quadrant
107817	1997-09-25 05:00:00	1997	9	25	5	0	0	0	-45.6333	145.6167	11	197	slight (0.50 - 1.25 m)	11.6	0	Unrestricted visibility			1	No precipitation/ clear	Gentle Breeze (7-10)	190	12	1032.6	Steaming	Bird	1073		Near (0-300m)	4	0	0	0	0	0	0	0	4		Stern count
107818	1997-09-25 05:00:00	1997	9	25	5	0	0	0	-45.6333	145.6167	11	197	slight (0.50 - 1.25 m)	11.6	0	Unrestricted visibility			1	No precipitation/ clear	Gentle Breeze (7-10)	190	12	1032.6	Steaming	Bird	1057		Near (0-300m)	3	0	0	0	0	0	3	0	0		Forward Quadrant
107819	1997-09-25 05:00:00	1997	9	25	5	0	0	0	-45.6333	145.6167	11	197	slight (0.50 - 1.25 m)	11.6	0	Unrestricted visibility			1	No precipitation/ clear	Gentle Breeze (7-10)	190	12	1032.6	Steaming	Bird	1057		Near (0-300m)	8	0	0	0	0	0	0	0	8		Stern count
107821	1997-09-25 22:20:00	1997	9	25	22	20	0	0	-48.8667	144.15	11	200	slight (0.50 - 1.25 m)	11.6	0	Unrestricted visibility			2	No precipitation/ clear	Gentle Breeze (7-10)	190	12	1032.6	Steaming	Bird	110508		Near (0-300m)	1	0	0	0	0	0	1	0	0		Spot Observation
107822	1997-09-25 22:20:00	1997	9	25	22	20	0	0	-48.8667	144.15	11	200	slight (0.50 - 1.25 m)	11.6	0	Unrestricted visibility			2	No precipitation/ clear	Gentle Breeze (7-10)	190	12	1032.6	Steaming	Bird	66491		Near (0-300m)	1	0	0	0	0	0	1	0	0		Spot Observation
107823	1997-09-25 22:20:00	1997	9	25	22	20	0	0	-48.8667	144.15	11	200	slight (0.50 - 1.25 m)	11.6	0	Unrestricted visibility			2	No precipitation/ clear	Gentle Breeze (7-10)	190	12	1032.6	Steaming	Bird	66472		Near (0-300m)	1	0	0	0	0	0	1	0	0		Forward Quadrant
107824	1997-09-25 22:20:00	1997	9	25	22	20	0	0	-48.8667	144.15	11	200	slight (0.50 - 1.25 m)	11.6	0	Unrestricted visibility			2	No precipitation/ clear	Gentle Breeze (7-10)	190	12	1032.6	Steaming	Bird	1076		Near (0-300m)	2	0	0	0	0	0	2	0	0		Spot Observation
107825	1997-09-25 22:20:00	1997	9	25	22	20	0	0	-48.8667	144.15	11	200	slight (0.50 - 1.25 m)	11.6	0	Unrestricted visibility			2	No precipitation/ clear	Gentle Breeze (7-10)	190	12	1032.6	Steaming	Bird			Near (0-300m)	1	0	0	0	0	0	1	0	0		Forward Quadrant
107826	1997-09-25 22:20:00	1997	9	25	22	20	0	0	-48.8667	144.15	11	200	slight (0.50 - 1.25 m)	11.6	0	Unrestricted visibility			2	No precipitation/ clear	Gentle Breeze (7-10)	190	12	1032.6	Steaming	Bird	1057		Near (0-300m)	2	0	0	0	0	0	2	0	0		Forward Quadrant
107827	1997-09-25 22:20:00	1997	9	25	22	20	0	0	-48.8667	144.15	11	200	slight (0.50 - 1.25 m)	11.6	0	Unrestricted visibility			2	No precipitation/ clear	Gentle Breeze (7-10)	190	12	1032.6	Steaming	Bird	1057		Near (0-300m)	15	0	0	0	0	0	0	0	15		Stern count
107828	1997-09-26 21:10:00	1997	9	26	21	10	0	0	-51.8833	140.7667	5	240	slight (0.50 - 1.25 m)	11.6	0	Unrestricted visibility			1	No precipitation/ clear	Near Gale (28-33)	220	12	1005	Steaming	Bird	66491	Adult	Near (0-300m)	1	0	0	0	0	0	1	0	0		Forward Quadrant
107829	1997-09-26 21:10:00	1997	9	26	21	10	0	0	-51.8833	140.7667	5	240	slight (0.50 - 1.25 m)	11.6	0	Unrestricted visibility			1	No precipitation/ clear	Near Gale (28-33)	220	12	1005	Steaming	Bird	66491	Adult	Near (0-300m)	1	0	0	0	0	0	0	1	0		Stern count
107830	1997-09-26 21:10:00	1997	9	26	21	10	0	0	-51.8833	140.7667	5	240	slight (0.50 - 1.25 m)	11.6	0	Unrestricted visibility			1	No precipitation/ clear	Near Gale (28-33)	220	12	1005	Steaming	Bird	1057	Adult	Near (0-300m)	1	0	0	0	0	0	0	0	0		Spot Observation
107832	1997-09-26 22:05:00	1997	9	26	22	5	0	0	-51.9167	140.6333	4	238	slight (0.50 - 1.25 m)	11.6	0	Unrestricted visibility			1	No precipitation/ clear	Gale (34-40)	220	12	1008	Steaming	Bird	1076		Near (0-300m)	2	0	0	0	0	0	2	0	0		Forward Quadrant
107833	1997-09-26 22:05:00	1997	9	26	22	5	0	0	-51.9167	140.6333	4	238	slight (0.50 - 1.25 m)	11.6	0	Unrestricted visibility			1	No precipitation/ clear	Gale (34-40)	220	12	1008	Steaming	Bird	1076		Near (0-300m)	3	0	0	0	0	0	0	0	3		Stern count
107834	1997-09-26 22:05:00	1997	9	26	22	5	0	0	-51.9167	140.6333	4	238	slight (0.50 - 1.25 m)	11.6	0	Unrestricted visibility			1	No precipitation/ clear	Gale (34-40)	220	12	1008	Steaming	Bird	1057		Near (0-300m)	3	0	0	0	0	0	0	0	3		Stern count
107835	1997-09-26 23:00:00	1997	9	26	23	0	0	0	-51.95	140.4833	5	240	very rough (4 - 6 m)	4.5	0	Unrestricted visibility			1	No precipitation/ clear	Near Gale (28-33)	340	1.7	999.1	Steaming	Bird	66491		Near (0-300m)	1	0	0	0	0	0	1	0	0		Spot Observation
107836	1997-09-26 23:00:00	1997	9	26	23	0	0	0	-51.95	140.4833	5	240	very rough (4 - 6 m)	4.5	0	Unrestricted visibility			1	No precipitation/ clear	Near Gale (28-33)	340	1.7	999.1	Steaming	Bird	66472		Near (0-300m)	2	0	0	0	0	0	2	0	0		Spot Observation
107837	1997-09-26 23:00:00	1997	9	26	23	0	0	0	-51.95	140.4833	5	240	very rough (4 - 6 m)	4.5	0	Unrestricted visibility			1	No precipitation/ clear	Near Gale (28-33)	340	1.7	999.1	Steaming	Bird	1057		Near (0-300m)	1	0	0	0	0	0	0	0	1		Stern count
107838	1997-09-27 00:00:00	1997	9	27	0	0	0	0	-52	140.3333	5	242	rough (2.50 - 4 m)	4.5	0	Unrestricted visibility			1	No precipitation/ clear	Strong Breeze (22-27)	232	2	1003	Steaming	Bird	66472		Near (0-300m)	5	0	0	0	0	0	0	0	5		Stern count
107839	1997-09-27 00:00:00	1997	9	27	0	0	0	0	-52	140.3333	5	242	rough (2.50 - 4 m)	4.5	0	Unrestricted visibility			1	No precipitation/ clear	Strong Breeze (22-27)	232	2	1003	Steaming	Bird	1057		Near (0-300m)	2	0	0	0	0	0	0	0	0		Forward Quadrant
107840	1997-09-27 00:00:00	1997	9	27	0	0	0	0	-52	140.3333	5	242	rough (2.50 - 4 m)	4.5	0	Unrestricted visibility			1	No precipitation/ clear	Strong Breeze (22-27)	232	2	1003	Steaming	Bird	1057		Near (0-300m)	3	0	0	0	0	0	0	0	3		Stern count
107842	1997-09-27 01:00:00	1997	9	27	1	0	0	0	-52.0167	140.25	6	240	rough (2.50 - 4 m)	4.5	0	3 km			1	No precipitation/ clear	Near Gale (28-33)	215	2.3	1004.4	Steaming	Bird	110508		Near (0-300m)	1	0	1	0	0	0	0	0	0		Spot Observation
107843	1997-09-27 01:00:00	1997	9	27	1	0	0	0	-52.0167	140.25	6	240	rough (2.50 - 4 m)	4.5	0	3 km			1	No precipitation/ clear	Near Gale (28-33)	215	2.3	1004.4	Steaming	Bird	1073	Juvenile	Near (0-300m)	1	0	0	0	0	0	1	0	0		Spot Observation
109791	1998-04-30 09:38:00	1998	4	30	9	38	0	0	-64.4143	78.2282	12.5	199	calm-rippled (0.00 - 0.10 m)	-1.6	9	300m - 1km		2500	2	No precipitation/ clear	Strong Breeze (22-27)	45	-12.09	964	Steaming	Bird	1030		Near (0-300m)	1	0	0	0	0	0	1	0	0	315	Husky format from PC logger
109792	1998-04-30 09:38:00	1998	4	30	9	38	0	0	-64.4143	78.2282	12.5	199	calm-rippled (0.00 - 0.10 m)	-1.6	9	300m - 1km		2500	2	No precipitation/ clear	Strong Breeze (22-27)	45	-12.09	964	Steaming	Bird	1030		Near (0-300m)	1	0	0	0	0	0	1	0	0	315	Husky format from PC logger
109793	1998-04-30 09:38:00	1998	4	30	9	38	0	0	-64.4143	78.2282	12.5	199	calm-rippled (0.00 - 0.10 m)	-1.6	9	300m - 1km		2500	2	No precipitation/ clear	Strong Breeze (22-27)	45	-12.09	964	Steaming	Bird	1045		Near (0-300m)	1	0	0	0	0	0	1	0	0	225	Husky format from PC logger
109794	1998-04-30 09:38:00	1998	4	30	9	38	0	0	-64.4143	78.2282	12.5	199	calm-rippled (0.00 - 0.10 m)	-1.6	9	300m - 1km		2500	2	No precipitation/ clear	Strong Breeze (22-27)	45	-12.09	964	Steaming	Bird	1045		Near (0-300m)	1	0	0	0	0	0	1	0	0	0	Husky format from PC logger
109795	1998-04-30 09:38:00	1998	4	30	9	38	0	0	-64.4143	78.2282	12.5	199	calm-rippled (0.00 - 0.10 m)	-1.6	9	300m - 1km		2500	2	No precipitation/ clear	Strong Breeze (22-27)	45	-12.09	964	Steaming	Bird	1045		Near (0-300m)	1	0	0	0	0	0	1	0	0	0	Husky format from PC logger
109796	1998-04-30 09:38:00	1998	4	30	9	38	0	0	-64.4143	78.2282	12.5	199	calm-rippled (0.00 - 0.10 m)	-1.6	9	300m - 1km		2500	2	No precipitation/ clear	Strong Breeze (22-27)	45	-12.09	964	Steaming	Bird	1030		Near (0-300m)	2	0	0	0	0	0	2	0	0	225	Husky format from PC logger
109797	1998-04-30 10:27:00	1998	4	30	10	27	0	0	-64.543	78.1685	8.9	212	calm-rippled (0.00 - 0.10 m)	-1.7	10	300m - 1km		2500	2	No precipitation/ clear	Strong Breeze (22-27)	45	-12.334	964	Steaming	Bird	1030		Near (0-300m)	2	0	0	0	0	0	2	0	0	225	Husky format from PC logger
109798	1998-04-30 10:27:00	1998	4	30	10	27	0	0	-64.543	78.1685	8.9	212	calm-rippled (0.00 - 0.10 m)	-1.7	10	300m - 1km		2500	2	No precipitation/ clear	Strong Breeze (22-27)	45	-12.334	964	Steaming	Bird	1030		Near (0-300m)	2	0	0	0	0	0	2	0	0	225	Husky format from PC logger
109799	1998-04-30 10:27:00	1998	4	30	10	27	0	0	-64.543	78.1685	8.9	212	calm-rippled (0.00 - 0.10 m)	-1.7	10	300m - 1km		2500	2	No precipitation/ clear	Strong Breeze (22-27)	45	-12.334	964	Steaming	Bird	1030		Near (0-300m)	1	0	0	0	0	0	1	0	0	225	Husky format from PC logger
109800	1998-04-30 10:27:00	1998	4	30	10	27	0	0	-64.543	78.1685	8.9	212	calm-rippled (0.00 - 0.10 m)	-1.7	10	300m - 1km		2500	2	No precipitation/ clear	Strong Breeze (22-27)	45	-12.334	964	Steaming	Bird	1045		Near (0-300m)	1	0	0	0	0	0	1	0	0	225	Husky format from PC logger
109802	1998-04-30 10:27:00	1998	4	30	10	27	0	0	-64.543	78.1685	8.9	212	calm-rippled (0.00 - 0.10 m)	-1.7	10	300m - 1km		2500	2	No precipitation/ clear	Strong Breeze (22-27)	45	-12.334	964	Steaming	Bird	1045		Near (0-300m)	2	0	0	0	0	0	2	0	0	225	Husky format from PC logger
109803	1998-04-30 10:27:00	1998	4	30	10	27	0	0	-64.543	78.1685	8.9	212	calm-rippled (0.00 - 0.10 m)	-1.7	10	300m - 1km		2500	2	No precipitation/ clear	Strong Breeze (22-27)	45	-12.334	964	Steaming	Bird	1045		Near (0-300m)	2	0	0	0	0	0	2	0	0	135	Husky format from PC logger
109804	1998-04-30 10:27:00	1998	4	30	10	27	0	0	-64.543	78.1685	8.9	212	calm-rippled (0.00 - 0.10 m)	-1.7	10	300m - 1km		2500	2	No precipitation/ clear	Strong Breeze (22-27)	45	-12.334	964	Steaming	Bird	1045		Near (0-300m)	1	0	0	0	0	0	1	0	0	135	Husky format from PC logger
109805	1998-04-30 10:27:00	1998	4	30	10	27	0	0	-64.543	78.1685	8.9	212	calm-rippled (0.00 - 0.10 m)	-1.7	10	300m - 1km		2500	2	No precipitation/ clear	Strong Breeze (22-27)	45	-12.334	964	Steaming	Bird	1030		Near (0-300m)	3	0	0	0	0	0	3	0	0	135	Husky format from PC logger
109806	1998-04-30 10:27:00	1998	4	30	10	27	0	0	-64.543	78.1685	8.9	212	calm-rippled (0.00 - 0.10 m)	-1.7	10	300m - 1km		2500	2	No precipitation/ clear	Strong Breeze (22-27)	45	-12.334	964	Steaming	Bird	1030		Near (0-300m)	1	0	0	0	0	0	1	0	0	0	Husky format from PC logger
109807	1998-05-02 05:52:00	1998	5	2	5	52	0	0	-65.4062	77.8772	0.9	350	calm-glassy	-1.7	9	Unrestricted visibility		2500	1	No precipitation/ clear	Moderate Breeze (11-16)	225	-23.4578	983	Steaming	Bird	1e+05		Near (0-300m)	2	0	0	2	0	0	0	0	0		Husky format from PC logger
109808	1998-05-02 05:52:00	1998	5	2	5	52	0	0	-65.4062	77.8772	0.9	350	calm-glassy	-1.7	9	Unrestricted visibility		2500	1	No precipitation/ clear	Moderate Breeze (11-16)	225	-23.4578	983	Steaming	Bird	1045		Near (0-300m)	1	0	0	0	0	0	1	0	0	180	Husky format from PC logger
109809	1998-05-02 05:52:00	1998	5	2	5	52	0	0	-65.4062	77.8772	0.9	350	calm-glassy	-1.7	9	Unrestricted visibility		2500	1	No precipitation/ clear	Moderate Breeze (11-16)	225	-23.4578	983	Steaming	Bird	1045		Near (0-300m)	1	0	0	0	0	0	1	0	0	0	Husky format from PC logger
109810	1998-05-02 05:52:00	1998	5	2	5	52	0	0	-65.4062	77.8772	0.9	350	calm-glassy	-1.7	9	Unrestricted visibility		2500	1	No precipitation/ clear	Moderate Breeze (11-16)	225	-23.4578	983	Steaming	Bird	1045		Near (0-300m)	1	0	0	0	0	0	1	0	0	225	Husky format from PC logger
109812	1998-05-02 05:52:00	1998	5	2	5	52	0	0	-65.4062	77.8772	0.9	350	calm-glassy	-1.7	9	Unrestricted visibility		2500	1	No precipitation/ clear	Moderate Breeze (11-16)	225	-23.4578	983	Steaming	Bird	1045		Near (0-300m)	2	0	0	0	0	0	2	0	0	315	Husky format from PC logger
109813	1998-05-02 05:52:00	1998	5	2	5	52	0	0	-65.4062	77.8772	0.9	350	calm-glassy	-1.7	9	Unrestricted visibility		2500	1	No precipitation/ clear	Moderate Breeze (11-16)	225	-23.4578	983	Steaming	Bird	1030		Near (0-300m)	1	0	0	0	0	0	1	0	0	315	Husky format from PC logger
109814	1998-05-02 05:52:00	1998	5	2	5	52	0	0	-65.4062	77.8772	0.9	350	calm-glassy	-1.7	9	Unrestricted visibility		2500	1	No precipitation/ clear	Moderate Breeze (11-16)	225	-23.4578	983	Steaming	Bird	1045		Near (0-300m)	1	0	0	0	0	0	1	0	0	0	Husky format from PC logger
109816	1998-05-02 05:52:00	1998	5	2	5	52	0	0	-65.4062	77.8772	0.9	350	calm-glassy	-1.7	9	Unrestricted visibility		2500	1	No precipitation/ clear	Moderate Breeze (11-16)	225	-23.4578	983	Steaming	Bird	1045		Near (0-300m)	1	0	0	0	0	0	1	0	0	270	Husky format from PC logger
109817	1998-05-02 09:25:00	1998	5	2	9	25	0	0	-65.227	77.7252	12.6	338	calm-glassy	-1.7	9	4 km		2648	1	No precipitation/ clear	Gentle Breeze (7-10)	225	-22.362	985	Steaming	Bird	1030		Near (0-300m)	1	0	0	0	0	0	1	0	0	90	Husky format from PC logger
109818	1998-05-02 09:25:00	1998	5	2	9	25	0	0	-65.227	77.7252	12.6	338	calm-glassy	-1.7	9	4 km		2648	1	No precipitation/ clear	Gentle Breeze (7-10)	225	-22.362	985	Steaming	Bird	1045		Near (0-300m)	1	0	0	0	0	0	1	0	0	90	Husky format from PC logger
109819	1998-05-02 09:25:00	1998	5	2	9	25	0	0	-65.227	77.7252	12.6	338	calm-glassy	-1.7	9	4 km		2648	1	No precipitation/ clear	Gentle Breeze (7-10)	225	-22.362	985	Steaming	Bird	1045		Near (0-300m)	6	0	0	6	0	0	0	0	0		Husky format from PC logger
109820	1998-05-02 09:25:00	1998	5	2	9	25	0	0	-65.227	77.7252	12.6	338	calm-glassy	-1.7	9	4 km		2648	1	No precipitation/ clear	Gentle Breeze (7-10)	225	-22.362	985	Steaming	Bird	1045		Near (0-300m)	1	0	0	0	0	0	1	0	0	180	Husky format from PC logger
109821	1998-05-02 09:25:00	1998	5	2	9	25	0	0	-65.227	77.7252	12.6	338	calm-glassy	-1.7	9	4 km		2648	1	No precipitation/ clear	Gentle Breeze (7-10)	225	-22.362	985	Steaming	Bird	1030		Near (0-300m)	1	0	0	0	0	0	1	0	0	180	Husky format from PC logger
109822	1998-05-02 09:25:00	1998	5	2	9	25	0	0	-65.227	77.7252	12.6	338	calm-glassy	-1.7	9	4 km		2648	1	No precipitation/ clear	Gentle Breeze (7-10)	225	-22.362	985	Steaming	Bird	1045		Near (0-300m)	1	0	0	0	0	0	1	0	0	0	Husky format from PC logger
109823	1998-05-02 09:25:00	1998	5	2	9	25	0	0	-65.227	77.7252	12.6	338	calm-glassy	-1.7	9	4 km		2648	1	No precipitation/ clear	Gentle Breeze (7-10)	225	-22.362	985	Steaming	Bird	1e+05		Near (0-300m)	3	0	3	0	0	0	0	0	0		Husky format from PC logger
109824	1998-05-02 09:25:00	1998	5	2	9	25	0	0	-65.227	77.7252	12.6	338	calm-glassy	-1.7	9	4 km		2648	1	No precipitation/ clear	Gentle Breeze (7-10)	225	-22.362	985	Steaming	Bird	1030		Near (0-300m)	4	0	4	0	0	0	0	0	0		Husky format from PC logger
109826	1998-05-02 09:25:00	1998	5	2	9	25	0	0	-65.227	77.7252	12.6	338	calm-glassy	-1.7	9	4 km		2648	1	No precipitation/ clear	Gentle Breeze (7-10)	225	-22.362	985	Steaming	Bird	1045		Near (0-300m)	3	0	0	0	0	0	3	0	0	270	Husky format from PC logger
109827	1998-05-03 06:01:00	1998	5	3	6	1	0	0	-64.8753	77.9427	4.4	316	calm-glassy	-1.7	9	300m - 1km		2500	2	No precipitation/ clear	Strong Breeze (22-27)	225	-17.9379	1002	Steaming	Bird	1045		Near (0-300m)	1	0	0	0	0	0	1	0	0	135	Husky format from PC logger
109828	1998-05-03 06:01:00	1998	5	3	6	1	0	0	-64.8753	77.9427	4.4	316	calm-glassy	-1.7	9	300m - 1km		2500	2	No precipitation/ clear	Strong Breeze (22-27)	225	-17.9379	1002	Steaming	Bird	1045		Near (0-300m)	1	0	0	0	0	0	1	0	0	315	Husky format from PC logger
109829	1998-05-03 06:01:00	1998	5	3	6	1	0	0	-64.8753	77.9427	4.4	316	calm-glassy	-1.7	9	300m - 1km		2500	2	No precipitation/ clear	Strong Breeze (22-27)	225	-17.9379	1002	Steaming	Bird	1045		Near (0-300m)	1	0	0	0	0	0	1	0	0	315	Husky format from PC logger
109831	1998-05-03 06:01:00	1998	5	3	6	1	0	0	-64.8753	77.9427	4.4	316	calm-glassy	-1.7	9	300m - 1km		2500	2	No precipitation/ clear	Strong Breeze (22-27)	225	-17.9379	1002	Steaming	Bird	1045		Near (0-300m)	1	0	0	1	0	0	0	0	0		Husky format from PC logger
109832	1998-05-03 06:01:00	1998	5	3	6	1	0	0	-64.8753	77.9427	4.4	316	calm-glassy	-1.7	9	300m - 1km		2500	2	No precipitation/ clear	Strong Breeze (22-27)	225	-17.9379	1002	Steaming	Bird	1045		Near (0-300m)	1	0	0	0	0	0	1	0	0	315	Husky format from PC logger
109833	1998-05-03 06:01:00	1998	5	3	6	1	0	0	-64.8753	77.9427	4.4	316	calm-glassy	-1.7	9	300m - 1km		2500	2	No precipitation/ clear	Strong Breeze (22-27)	225	-17.9379	1002	Steaming	Bird	1045		Near (0-300m)	1	0	0	0	0	0	1	0	0	315	Husky format from PC logger
109143	1998-04-24 04:58:00	1998	4	24	4	58	0	0	-63.018	125.8273	13.6	270	slight (0.50 - 1.25 m)	-0.5	0	10 km	33.9159	2500	1	No precipitation/ clear	Fresh Breeze (17-21)	315		978	Steaming	Bird	1030		Near (0-300m)	3	0	0	0	0	0	3	0	0	270	Husky format from PC logger
109144	1998-04-24 04:58:00	1998	4	24	4	58	0	0	-63.018	125.8273	13.6	270	slight (0.50 - 1.25 m)	-0.5	0	10 km	33.9159	2500	1	No precipitation/ clear	Fresh Breeze (17-21)	315		978	Steaming	Bird	1076		Near (0-300m)	1	0	0	0	0	0	1	0	0	90	Husky format from PC logger
109145	1998-04-24 04:58:00	1998	4	24	4	58	0	0	-63.018	125.8273	13.6	270	slight (0.50 - 1.25 m)	-0.5	0	10 km	33.9159	2500	1	No precipitation/ clear	Fresh Breeze (17-21)	315		978	Steaming	Bird	1030		Near (0-300m)	24	0	0	0	0	0	24	0	0	270	Husky format from PC logger
109147	1998-04-24 06:37:00	1998	4	24	6	37	0	0	-63.0078	124.9977	13.8	275	slight (0.50 - 1.25 m)	-0.5	0	10 km	33.9159	2425	1	No precipitation/ clear	Fresh Breeze (17-21)	315		978	Steaming	Bird	115082		Near (0-300m)	1	0	0	0	0	0	1	0	0	315	Husky format from PC logger
109148	1998-04-24 06:37:00	1998	4	24	6	37	0	0	-63.0078	124.9977	13.8	275	slight (0.50 - 1.25 m)	-0.5	0	10 km	33.9159	2425	1	No precipitation/ clear	Fresh Breeze (17-21)	315		978	Steaming	Bird	110508		Near (0-300m)	1	0	0	0	0	0	1	0	0	225	Husky format from PC logger
109149	1998-04-24 06:37:00	1998	4	24	6	37	0	0	-63.0078	124.9977	13.8	275	slight (0.50 - 1.25 m)	-0.5	0	10 km	33.9159	2425	1	No precipitation/ clear	Fresh Breeze (17-21)	315		978	Steaming	Bird	1060		Near (0-300m)	1	0	0	0	0	0	1	0	0	225	Husky format from PC logger
109150	1998-04-24 06:37:00	1998	4	24	6	37	0	0	-63.0078	124.9977	13.8	275	slight (0.50 - 1.25 m)	-0.5	0	10 km	33.9159	2425	1	No precipitation/ clear	Fresh Breeze (17-21)	315		978	Steaming	Bird	1030		Near (0-300m)	1	0	0	0	0	0	1	0	0	225	Husky format from PC logger
109151	1998-04-24 06:37:00	1998	4	24	6	37	0	0	-63.0078	124.9977	13.8	275	slight (0.50 - 1.25 m)	-0.5	0	10 km	33.9159	2425	1	No precipitation/ clear	Fresh Breeze (17-21)	315		978	Steaming	Bird	115082		Near (0-300m)	1	0	0	0	0	0	1	0	0	315	Husky format from PC logger
109152	1998-04-24 06:37:00	1998	4	24	6	37	0	0	-63.0078	124.9977	13.8	275	slight (0.50 - 1.25 m)	-0.5	0	10 km	33.9159	2425	1	No precipitation/ clear	Fresh Breeze (17-21)	315		978	Steaming	Bird	1030		Near (0-300m)	4	0	0	0	0	0	4	0	0	270	Husky format from PC logger
109153	1998-04-24 06:37:00	1998	4	24	6	37	0	0	-63.0078	124.9977	13.8	275	slight (0.50 - 1.25 m)	-0.5	0	10 km	33.9159	2425	1	No precipitation/ clear	Fresh Breeze (17-21)	315		978	Steaming	Bird	115082		Near (0-300m)	1	0	0	0	0	0	1	0	0	180	Husky format from PC logger
109154	1998-04-24 06:37:00	1998	4	24	6	37	0	0	-63.0078	124.9977	13.8	275	slight (0.50 - 1.25 m)	-0.5	0	10 km	33.9159	2425	1	No precipitation/ clear	Fresh Breeze (17-21)	315		978	Steaming	Bird	1058		Near (0-300m)	1	0	0	0	0	0	1	0	0	225	Husky format from PC logger
109155	1998-04-24 06:37:00	1998	4	24	6	37	0	0	-63.0078	124.9977	13.8	275	slight (0.50 - 1.25 m)	-0.5	0	10 km	33.9159	2425	1	No precipitation/ clear	Fresh Breeze (17-21)	315		978	Steaming	Bird	115082		Near (0-300m)	1	0	0	0	0	0	1	0	0	315	Husky format from PC logger
109158	1998-04-24 23:59:00	1998	4	24	23	59	0	0	-63.0072	118.7548	9.7	271	calm-rippled (0.00 - 0.10 m)	-0.6	0	300m - 1km	34.1299	2500	1	No precipitation/ clear	Moderate Breeze (11-16)	315	-0.163559	957	Steaming	Bird	66972		Near (0-300m)	1	0	0	0	0	0	1	0	0	315	Husky format from PC logger
109159	1998-04-24 23:59:00	1998	4	24	23	59	0	0	-63.0072	118.7548	9.7	271	calm-rippled (0.00 - 0.10 m)	-0.6	0	300m - 1km	34.1299	2500	1	No precipitation/ clear	Moderate Breeze (11-16)	315	-0.163559	957	Steaming	Bird	1030		Near (0-300m)	1	0	0	0	0	0	1	0	0	315	Husky format from PC logger
109160	1998-04-24 23:59:00	1998	4	24	23	59	0	0	-63.0072	118.7548	9.7	271	calm-rippled (0.00 - 0.10 m)	-0.6	0	300m - 1km	34.1299	2500	1	No precipitation/ clear	Moderate Breeze (11-16)	315	-0.163559	957	Steaming	Bird	1030		Near (0-300m)	2	0	0	0	0	0	2	0	0	315	Husky format from PC logger
109161	1998-04-24 23:59:00	1998	4	24	23	59	0	0	-63.0072	118.7548	9.7	271	calm-rippled (0.00 - 0.10 m)	-0.6	0	300m - 1km	34.1299	2500	1	No precipitation/ clear	Moderate Breeze (11-16)	315	-0.163559	957	Steaming	Bird	1058		Near (0-300m)	1	0	0	0	0	0	1	0	0	315	Husky format from PC logger
109162	1998-04-24 23:59:00	1998	4	24	23	59	0	0	-63.0072	118.7548	9.7	271	calm-rippled (0.00 - 0.10 m)	-0.6	0	300m - 1km	34.1299	2500	1	No precipitation/ clear	Moderate Breeze (11-16)	315	-0.163559	957	Steaming	Bird	66972		Near (0-300m)	1	0	0	0	0	0	1	0	0	315	Husky format from PC logger
109163	1998-04-24 23:59:00	1998	4	24	23	59	0	0	-63.0072	118.7548	9.7	271	calm-rippled (0.00 - 0.10 m)	-0.6	0	300m - 1km	34.1299	2500	1	No precipitation/ clear	Moderate Breeze (11-16)	315	-0.163559	957	Steaming	Bird	1058		Near (0-300m)	1	0	0	0	0	0	1	0	0	315	Husky format from PC logger
109164	1998-04-24 23:59:00	1998	4	24	23	59	0	0	-63.0072	118.7548	9.7	271	calm-rippled (0.00 - 0.10 m)	-0.6	0	300m - 1km	34.1299	2500	1	No precipitation/ clear	Moderate Breeze (11-16)	315	-0.163559	957	Steaming	Bird	1030		Near (0-300m)	4	0	0	0	0	0	4	0	0	315	Husky format from PC logger
109165	1998-04-24 23:59:00	1998	4	24	23	59	0	0	-63.0072	118.7548	9.7	271	calm-rippled (0.00 - 0.10 m)	-0.6	0	300m - 1km	34.1299	2500	1	No precipitation/ clear	Moderate Breeze (11-16)	315	-0.163559	957	Steaming	Bird	1059		Near (0-300m)	1	0	0	0	0	0	1	0	0	270	Husky format from PC logger
109166	1998-04-25 02:37:00	1998	4	25	2	37	0	0	-63.0128	117.4865	12.6	270	calm-rippled (0.00 - 0.10 m)	-0.7	0	300m - 1km	34.1456	2500	1	No precipitation/ clear	Moderate Breeze (11-16)	0	-0.290763	955	Steaming	Bird	1030		Near (0-300m)	2	0	0	0	0	0	2	0	0	270	Husky format from PC logger
109168	1998-04-25 02:37:00	1998	4	25	2	37	0	0	-63.0128	117.4865	12.6	270	calm-rippled (0.00 - 0.10 m)	-0.7	0	300m - 1km	34.1456	2500	1	No precipitation/ clear	Moderate Breeze (11-16)	0	-0.290763	955	Steaming	Bird	1059		Near (0-300m)	1	0	0	0	0	0	1	0	0	270	Husky format from PC logger
109169	1998-04-25 02:37:00	1998	4	25	2	37	0	0	-63.0128	117.4865	12.6	270	calm-rippled (0.00 - 0.10 m)	-0.7	0	300m - 1km	34.1456	2500	1	No precipitation/ clear	Moderate Breeze (11-16)	0	-0.290763	955	Steaming	Bird	1057		Near (0-300m)	1	0	0	0	0	0	1	0	0	270	Husky format from PC logger
109170	1998-04-25 02:37:00	1998	4	25	2	37	0	0	-63.0128	117.4865	12.6	270	calm-rippled (0.00 - 0.10 m)	-0.7	0	300m - 1km	34.1456	2500	1	No precipitation/ clear	Moderate Breeze (11-16)	0	-0.290763	955	Steaming	Bird	1030		Near (0-300m)	14	0	0	0	0	0	14	0	0	315	Husky format from PC logger
109171	1998-04-25 02:37:00	1998	4	25	2	37	0	0	-63.0128	117.4865	12.6	270	calm-rippled (0.00 - 0.10 m)	-0.7	0	300m - 1km	34.1456	2500	1	No precipitation/ clear	Moderate Breeze (11-16)	0	-0.290763	955	Steaming	Bird	1059		Near (0-300m)	1	0	0	0	0	0	1	0	0	315	Husky format from PC logger
109172	1998-04-25 02:37:00	1998	4	25	2	37	0	0	-63.0128	117.4865	12.6	270	calm-rippled (0.00 - 0.10 m)	-0.7	0	300m - 1km	34.1456	2500	1	No precipitation/ clear	Moderate Breeze (11-16)	0	-0.290763	955	Steaming	Bird	115082		Near (0-300m)	1	0	0	0	0	0	1	0	0	90	Husky format from PC logger
109173	1998-04-25 02:37:00	1998	4	25	2	37	0	0	-63.0128	117.4865	12.6	270	calm-rippled (0.00 - 0.10 m)	-0.7	0	300m - 1km	34.1456	2500	1	No precipitation/ clear	Moderate Breeze (11-16)	0	-0.290763	955	Steaming	Bird	1058		Near (0-300m)	4	0	0	0	0	0	4	0	0	270	Husky format from PC logger
109174	1998-04-25 02:37:00	1998	4	25	2	37	0	0	-63.0128	117.4865	12.6	270	calm-rippled (0.00 - 0.10 m)	-0.7	0	300m - 1km	34.1456	2500	1	No precipitation/ clear	Moderate Breeze (11-16)	0	-0.290763	955	Steaming	Bird	1076		Near (0-300m)	1	0	0	0	0	0	1	0	0	270	Husky format from PC logger
109175	1998-04-25 02:37:00	1998	4	25	2	37	0	0	-63.0128	117.4865	12.6	270	calm-rippled (0.00 - 0.10 m)	-0.7	0	300m - 1km	34.1456	2500	1	No precipitation/ clear	Moderate Breeze (11-16)	0	-0.290763	955	Steaming	Bird	1058		Near (0-300m)	2	0	0	0	0	0	2	0	0	180	Husky format from PC logger
109177	1998-04-25 03:29:00	1998	4	25	3	29	0	0	-63.0147	117.0613	12.6	270	calm-rippled (0.00 - 0.10 m)	-0.7	0	300m - 1km	34.1362	2500	1	No precipitation/ clear	Moderate Breeze (11-16)	0	-0.343482	955	Steaming	Bird	1057		Near (0-300m)	1	0	0	0	0	0	1	0	0	270	Husky format from PC logger
109179	1998-04-25 03:29:00	1998	4	25	3	29	0	0	-63.0147	117.0613	12.6	270	calm-rippled (0.00 - 0.10 m)	-0.7	0	300m - 1km	34.1362	2500	1	No precipitation/ clear	Moderate Breeze (11-16)	0	-0.343482	955	Steaming	Bird	1060		Near (0-300m)	1	0	0	0	0	0	1	0	0	270	Husky format from PC logger
109180	1998-04-25 03:29:00	1998	4	25	3	29	0	0	-63.0147	117.0613	12.6	270	calm-rippled (0.00 - 0.10 m)	-0.7	0	300m - 1km	34.1362	2500	1	No precipitation/ clear	Moderate Breeze (11-16)	0	-0.343482	955	Steaming	Bird	1057		Near (0-300m)	3	0	0	0	0	0	3	0	0	270	Husky format from PC logger
109079	1998-04-23 05:11:00	1998	4	23	5	11	0	0	-62.7572	134.7982	8.9	286	moderate (1.25 - 2.50 m)	0	0	300m - 1km	33.8772	2500	1	No precipitation/ clear	Fresh Breeze (17-21)	315	-0.929153	976	Steaming	Bird	110508		Near (0-300m)	1	0	0	0	0	0	1	0	0	315	Husky format from PC logger
109080	1998-04-23 05:11:00	1998	4	23	5	11	0	0	-62.7572	134.7982	8.9	286	moderate (1.25 - 2.50 m)	0	0	300m - 1km	33.8772	2500	1	No precipitation/ clear	Fresh Breeze (17-21)	315	-0.929153	976	Steaming	Bird	110508		Near (0-300m)	3	0	0	0	0	0	3	0	0	315	Husky format from PC logger
109081	1998-04-23 05:11:00	1998	4	23	5	11	0	0	-62.7572	134.7982	8.9	286	moderate (1.25 - 2.50 m)	0	0	300m - 1km	33.8772	2500	1	No precipitation/ clear	Fresh Breeze (17-21)	315	-0.929153	976	Steaming	Bird	1030		Near (0-300m)	1	0	0	0	0	0	1	0	0	315	Husky format from PC logger
109082	1998-04-23 05:11:00	1998	4	23	5	11	0	0	-62.7572	134.7982	8.9	286	moderate (1.25 - 2.50 m)	0	0	300m - 1km	33.8772	2500	1	No precipitation/ clear	Fresh Breeze (17-21)	315	-0.929153	976	Steaming	Bird	110508		Near (0-300m)	1	0	0	0	0	0	1	0	0	315	Husky format from PC logger
109083	1998-04-23 05:11:00	1998	4	23	5	11	0	0	-62.7572	134.7982	8.9	286	moderate (1.25 - 2.50 m)	0	0	300m - 1km	33.8772	2500	1	No precipitation/ clear	Fresh Breeze (17-21)	315	-0.929153	976	Steaming	Bird	110508		Near (0-300m)	3	0	0	0	0	0	3	0	0	315	Husky format from PC logger
108548	1998-04-07 06:44:00	1998	4	7	6	44	0	0	-50.5117	144.3533	2	100	moderate (1.25 - 2.50 m)	8.9	0	300m - 1km	34.1927	3786	1	No precipitation/ clear	Near Gale (28-33)	225	5.20068	997	Steaming	Bird	110510		Near (0-300m)	1	0	0	0	0	0	1	0	0	0	Husky format from PC logger
108549	1998-04-07 06:44:00	1998	4	7	6	44	0	0	-50.5117	144.3533	2	100	moderate (1.25 - 2.50 m)	8.9	0	300m - 1km	34.1927	3786	1	No precipitation/ clear	Near Gale (28-33)	225	5.20068	997	Steaming	Bird	1055		Near (0-300m)	1	0	0	0	0	0	1	0	0	0	Husky format from PC logger
108550	1998-04-07 06:44:00	1998	4	7	6	44	0	0	-50.5117	144.3533	2	100	moderate (1.25 - 2.50 m)	8.9	0	300m - 1km	34.1927	3786	1	No precipitation/ clear	Near Gale (28-33)	225	5.20068	997	Steaming	Bird	1055		Near (0-300m)	1	0	0	0	0	0	1	0	0	180	Husky format from PC logger
108551	1998-04-07 06:44:00	1998	4	7	6	44	0	0	-50.5117	144.3533	2	100	moderate (1.25 - 2.50 m)	8.9	0	300m - 1km	34.1927	3786	1	No precipitation/ clear	Near Gale (28-33)	225	5.20068	997	Steaming	Bird			Near (0-300m)	1	0	0	0	0	0	1	0	0	0	Husky format from PC logger
108552	1998-04-07 06:44:00	1998	4	7	6	44	0	0	-50.5117	144.3533	2	100	moderate (1.25 - 2.50 m)	8.9	0	300m - 1km	34.1927	3786	1	No precipitation/ clear	Near Gale (28-33)	225	5.20068	997	Steaming	Bird	115082		Near (0-300m)	1	0	0	0	0	0	1	0	0	180	Husky format from PC logger
108553	1998-04-07 06:44:00	1998	4	7	6	44	0	0	-50.5117	144.3533	2	100	moderate (1.25 - 2.50 m)	8.9	0	300m - 1km	34.1927	3786	1	No precipitation/ clear	Near Gale (28-33)	225	5.20068	997	Steaming	Bird	115082		Near (0-300m)	1	0	0	0	0	0	1	0	0	180	Husky format from PC logger
108554	1998-04-07 06:44:00	1998	4	7	6	44	0	0	-50.5117	144.3533	2	100	moderate (1.25 - 2.50 m)	8.9	0	300m - 1km	34.1927	3786	1	No precipitation/ clear	Near Gale (28-33)	225	5.20068	997	Steaming	Bird	115082		Near (0-300m)	2	0	0	0	0	0	2	0	0	180	Husky format from PC logger
108557	1998-04-07 06:44:00	1998	4	7	6	44	0	0	-50.5117	144.3533	2	100	moderate (1.25 - 2.50 m)	8.9	0	300m - 1km	34.1927	3786	1	No precipitation/ clear	Near Gale (28-33)	225	5.20068	997	Steaming	Bird	115082		Near (0-300m)	3	0	0	0	0	0	3	0	0	180	Husky format from PC logger
108558	1998-04-07 07:29:00	1998	4	7	7	29	0	0	-50.5483	144.3867	2	100	moderate (1.25 - 2.50 m)	8.9	0	300m - 1km	34.2017	3786	1	No precipitation/ clear	Near Gale (28-33)	225	5.00695	997	Steaming	Bird	110510		Near (0-300m)	1	0	0	0	0	0	1	0	0	0	Husky format from PC logger
108559	1998-04-07 07:29:00	1998	4	7	7	29	0	0	-50.5483	144.3867	2	100	moderate (1.25 - 2.50 m)	8.9	0	300m - 1km	34.2017	3786	1	No precipitation/ clear	Near Gale (28-33)	225	5.00695	997	Steaming	Bird	1055		Near (0-300m)	1	0	0	0	0	0	1	0	0	0	Husky format from PC logger
108561	1998-04-07 07:29:00	1998	4	7	7	29	0	0	-50.5483	144.3867	2	100	moderate (1.25 - 2.50 m)	8.9	0	300m - 1km	34.2017	3786	1	No precipitation/ clear	Near Gale (28-33)	225	5.00695	997	Steaming	Bird	1075		Near (0-300m)	1	0	0	0	0	0	1	0	0	0	Husky format from PC logger
108562	1998-04-07 07:29:00	1998	4	7	7	29	0	0	-50.5483	144.3867	2	100	moderate (1.25 - 2.50 m)	8.9	0	300m - 1km	34.2017	3786	1	No precipitation/ clear	Near Gale (28-33)	225	5.00695	997	Steaming	Bird			Near (0-300m)	1	0	0	0	0	0	1	0	0	0	Husky format from PC logger
108563	1998-04-07 07:29:00	1998	4	7	7	29	0	0	-50.5483	144.3867	2	100	moderate (1.25 - 2.50 m)	8.9	0	300m - 1km	34.2017	3786	1	No precipitation/ clear	Near Gale (28-33)	225	5.00695	997	Steaming	Bird	115082		Near (0-300m)	3	0	0	0	0	0	3	0	0	180	Husky format from PC logger
108564	1998-04-07 07:29:00	1998	4	7	7	29	0	0	-50.5483	144.3867	2	100	moderate (1.25 - 2.50 m)	8.9	0	300m - 1km	34.2017	3786	1	No precipitation/ clear	Near Gale (28-33)	225	5.00695	997	Steaming	Bird	115082		Near (0-300m)	3	0	0	0	0	0	3	0	0	0	Husky format from PC logger
108565	1998-04-07 07:29:00	1998	4	7	7	29	0	0	-50.5483	144.3867	2	100	moderate (1.25 - 2.50 m)	8.9	0	300m - 1km	34.2017	3786	1	No precipitation/ clear	Near Gale (28-33)	225	5.00695	997	Steaming	Bird	115082		Near (0-300m)	4	0	0	0	0	0	4	0	0	0	Husky format from PC logger
108567	1998-04-07 07:29:00	1998	4	7	7	29	0	0	-50.5483	144.3867	2	100	moderate (1.25 - 2.50 m)	8.9	0	300m - 1km	34.2017	3786	1	No precipitation/ clear	Near Gale (28-33)	225	5.00695	997	Steaming	Bird	115082		Near (0-300m)	1	0	0	0	0	0	1	0	0	0	Husky format from PC logger
108568	1998-04-07 23:05:00	1998	4	7	23	5	0	0	-51.3442	145.0478	4.3	122	moderate (1.25 - 2.50 m)	7.9	0	4 km	34.0838	2500	1	No precipitation/ clear	Near Gale (28-33)	315	5.79508	993	Steaming	Bird	110508		Near (0-300m)	3	0	0	0	0	0	3	0	0	315	Husky format from PC logger
108569	1998-04-07 23:05:00	1998	4	7	23	5	0	0	-51.3442	145.0478	4.3	122	moderate (1.25 - 2.50 m)	7.9	0	4 km	34.0838	2500	1	No precipitation/ clear	Near Gale (28-33)	315	5.79508	993	Steaming	Bird	110508		Near (0-300m)	3	0	0	0	0	0	3	0	0	315	Husky format from PC logger
108570	1998-04-07 23:05:00	1998	4	7	23	5	0	0	-51.3442	145.0478	4.3	122	moderate (1.25 - 2.50 m)	7.9	0	4 km	34.0838	2500	1	No precipitation/ clear	Near Gale (28-33)	315	5.79508	993	Steaming	Bird	110508		Near (0-300m)	2	0	0	0	0	0	2	0	0	315	Husky format from PC logger
108571	1998-04-07 23:05:00	1998	4	7	23	5	0	0	-51.3442	145.0478	4.3	122	moderate (1.25 - 2.50 m)	7.9	0	4 km	34.0838	2500	1	No precipitation/ clear	Near Gale (28-33)	315	5.79508	993	Steaming	Bird	110508		Near (0-300m)	1	0	0	0	0	0	1	0	0	315	Husky format from PC logger
108470	1998-02-22 06:00:00	1998	2	22	6	0	0	0	-46.7167	138.8	12	64	moderate (1.25 - 2.50 m)	1.9	0	Unrestricted visibility			0	No precipitation/ clear		155	11.6	1010.5	Steaming	Bird	1073		Near (0-300m)	1	0	0	0	0	0	1	0	0		Forward Quadrant
108471	1998-02-22 06:45:00	1998	2	22	6	45	0	0	-46.65	139	13	61	rough (2.50 - 4 m)	11	0	Unrestricted visibility			1	No precipitation/ clear	Gale (34-40)	170	10.2	1011	Steaming	Bird	1073			1	0	0	0	0	0	0	1	0		Forward Quadrant
108472	1998-02-22 06:45:00	1998	2	22	6	45	0	0	-46.65	139	13	61	rough (2.50 - 4 m)	11	0	Unrestricted visibility			1	No precipitation/ clear	Gale (34-40)	170	10.2	1011	Steaming	Bird	66491			1	0	0	0	0	0	0	1	0		Forward Quadrant
108473	1998-02-22 06:45:00	1998	2	22	6	45	0	0	-46.65	139	13	61	rough (2.50 - 4 m)	11	0	Unrestricted visibility			1	No precipitation/ clear	Gale (34-40)	170	10.2	1011	Steaming	Bird	66472			1	0	0	0	0	0	0	1	0		Stern count
108474	1998-02-22 06:45:00	1998	2	22	6	45	0	0	-46.65	139	13	61	rough (2.50 - 4 m)	11	0	Unrestricted visibility			1	No precipitation/ clear	Gale (34-40)	170	10.2	1011	Steaming	Bird	1055			1	0	0	0	0	0	0	1	0		Stern count
108475	1998-02-22 06:45:00	1998	2	22	6	45	0	0	-46.65	139	13	61	rough (2.50 - 4 m)	11	0	Unrestricted visibility			1	No precipitation/ clear	Gale (34-40)	170	10.2	1011	Steaming	Bird	1055			1	0	0	0	0	0	1	0	0		Spot Observation
108476	1998-02-22 06:45:00	1998	2	22	6	45	0	0	-46.65	139	13	61	rough (2.50 - 4 m)	11	0	Unrestricted visibility			1	No precipitation/ clear	Gale (34-40)	170	10.2	1011	Steaming	Bird	1034			4	0	0	0	0	0	4	0	0		Spot Observation
108477	1998-02-22 06:45:00	1998	2	22	6	45	0	0	-46.65	139	13	61	rough (2.50 - 4 m)	11	0	Unrestricted visibility			1	No precipitation/ clear	Gale (34-40)	170	10.2	1011	Steaming	Bird	110507			2	0	0	0	0	0	2	0	0		Spot Observation
108478	1998-02-22 23:30:00	1998	2	22	23	30	0	0	-44.8167	144.0667	13	64	slight (0.50 - 1.25 m)	12.3	0	Unrestricted visibility			2	No precipitation/ clear	Fresh Breeze (17-21)	256	11.3	1017.9	Steaming	Bird	1073			2	0	0	0	0	0	0	2	0		Forward Quadrant
108479	1998-02-22 23:30:00	1998	2	22	23	30	0	0	-44.8167	144.0667	13	64	slight (0.50 - 1.25 m)	12.3	0	Unrestricted visibility			2	No precipitation/ clear	Fresh Breeze (17-21)	256	11.3	1017.9	Steaming	Bird	1055			1	0	0	0	0	0	1	0	0		Spot Observation
108480	1998-02-22 23:30:00	1998	2	22	23	30	0	0	-44.8167	144.0667	13	64	slight (0.50 - 1.25 m)	12.3	0	Unrestricted visibility			2	No precipitation/ clear	Fresh Breeze (17-21)	256	11.3	1017.9	Steaming	Bird	110507			2	0	0	0	0	0	2	0	0		Spot Observation
108481	1998-02-22 23:30:00	1998	2	22	23	30	0	0	-44.8167	144.0667	13	64	slight (0.50 - 1.25 m)	12.3	0	Unrestricted visibility			2	No precipitation/ clear	Fresh Breeze (17-21)	256	11.3	1017.9	Steaming	Bird	1075			1	0	0	0	0	0	0	1	0		Forward Quadrant
108482	1998-02-22 23:30:00	1998	2	22	23	30	0	0	-44.8167	144.0667	13	64	slight (0.50 - 1.25 m)	12.3	0	Unrestricted visibility			2	No precipitation/ clear	Fresh Breeze (17-21)	256	11.3	1017.9	Steaming	Bird	1029			1	0	0	0	0	0	1	0	0		Forward Quadrant
108484	1998-02-22 23:30:00	1998	2	22	23	30	0	0	-44.8167	144.0667	13	64	slight (0.50 - 1.25 m)	12.3	0	Unrestricted visibility			2	No precipitation/ clear	Fresh Breeze (17-21)	256	11.3	1017.9	Steaming	Bird	1029			5	0	0	0	0	0	5	0	0		Spot Observation
108485	1998-02-22 23:30:00	1998	2	22	23	30	0	0	-44.8167	144.0667	13	64	slight (0.50 - 1.25 m)	12.3	0	Unrestricted visibility			2	No precipitation/ clear	Fresh Breeze (17-21)	256	11.3	1017.9	Steaming	Bird	110509			1	0	0	0	0	0	1	0	0		Spot Observation
108486	1998-02-23 05:45:00	1998	2	23	5	45	0	0	-44.1833	145.9	12	81	slight (0.50 - 1.25 m)	14.9	0	Unrestricted visibility			1	No precipitation/ clear	Near Gale (28-33)	299	13.1	1017	Steaming	Bird	110508		Near (0-300m)	2	0	0	0	0	0	2	0	0		Spot Observation
108487	1998-02-23 05:45:00	1998	2	23	5	45	0	0	-44.1833	145.9	12	81	slight (0.50 - 1.25 m)	14.9	0	Unrestricted visibility			1	No precipitation/ clear	Near Gale (28-33)	299	13.1	1017	Steaming	Bird	1060		Near (0-300m)	1	0	0	0	0	0	1	0	0		Spot Observation
108488	1998-02-23 05:45:00	1998	2	23	5	45	0	0	-44.1833	145.9	12	81	slight (0.50 - 1.25 m)	14.9	0	Unrestricted visibility			1	No precipitation/ clear	Near Gale (28-33)	299	13.1	1017	Steaming	Bird	1073		Near (0-300m)	1	0	0	0	0	0	1	0	0		Forward Quadrant
107844	1997-09-27 01:00:00	1997	9	27	1	0	0	0	-52.0167	140.25	6	240	rough (2.50 - 4 m)	4.5	0	3 km			1	No precipitation/ clear	Near Gale (28-33)	215	2.3	1004.4	Steaming	Bird	66491		Near (0-300m)	1	0	0	0	0	0	1	0	0		Forward Quadrant
107845	1997-09-27 01:00:00	1997	9	27	1	0	0	0	-52.0167	140.25	6	240	rough (2.50 - 4 m)	4.5	0	3 km			1	No precipitation/ clear	Near Gale (28-33)	215	2.3	1004.4	Steaming	Bird	66491		Near (0-300m)	1	0	1	0	0	0	0	0	0		Spot Observation
107846	1997-09-27 01:00:00	1997	9	27	1	0	0	0	-52.0167	140.25	6	240	rough (2.50 - 4 m)	4.5	0	3 km			1	No precipitation/ clear	Near Gale (28-33)	215	2.3	1004.4	Steaming	Bird	66472		Near (0-300m)	2	0	0	0	0	0	2	0	0		Forward Quadrant
107847	1997-09-27 01:00:00	1997	9	27	1	0	0	0	-52.0167	140.25	6	240	rough (2.50 - 4 m)	4.5	0	3 km			1	No precipitation/ clear	Near Gale (28-33)	215	2.3	1004.4	Steaming	Bird	66472		Near (0-300m)	2	0	2	0	0	0	0	0	0		Spot Observation
107848	1997-09-27 01:00:00	1997	9	27	1	0	0	0	-52.0167	140.25	6	240	rough (2.50 - 4 m)	4.5	0	3 km			1	No precipitation/ clear	Near Gale (28-33)	215	2.3	1004.4	Steaming	Bird	1076		Near (0-300m)	2	0	0	0	0	0	2	0	0		Forward Quadrant
107849	1997-09-27 01:00:00	1997	9	27	1	0	0	0	-52.0167	140.25	6	240	rough (2.50 - 4 m)	4.5	0	3 km			1	No precipitation/ clear	Near Gale (28-33)	215	2.3	1004.4	Steaming	Bird	1076		Near (0-300m)	2	0	2	0	0	0	0	0	0		Spot Observation
107851	1997-09-27 01:00:00	1997	9	27	1	0	0	0	-52.0167	140.25	6	240	rough (2.50 - 4 m)	4.5	0	3 km			1	No precipitation/ clear	Near Gale (28-33)	215	2.3	1004.4	Steaming	Bird	115084			0	0	0	0	0	0	0	0	0		Spot Observation
107852	1997-09-27 03:20:00	1997	9	27	3	20	0	0	-52.1333	139.95	7	240	rough (2.50 - 4 m)	4.5	0	Unrestricted visibility			2	No precipitation/ clear	Near Gale (28-33)	259	3.4	1004.4	Steaming	Bird	110508		Near (0-300m)	1	0	0	0	0	0	1	0	0		Forward Quadrant
107853	1997-09-27 03:20:00	1997	9	27	3	20	0	0	-52.1333	139.95	7	240	rough (2.50 - 4 m)	4.5	0	Unrestricted visibility			2	No precipitation/ clear	Near Gale (28-33)	259	3.4	1004.4	Steaming	Bird	110508		Near (0-300m)	1	0	0	0	0	0	1	0	0		Spot Observation
107854	1997-09-27 03:20:00	1997	9	27	3	20	0	0	-52.1333	139.95	7	240	rough (2.50 - 4 m)	4.5	0	Unrestricted visibility			2	No precipitation/ clear	Near Gale (28-33)	259	3.4	1004.4	Steaming	Bird	110510		Near (0-300m)	1	0	0	0	0	0	1	0	0		Forward Quadrant
107855	1997-09-27 03:20:00	1997	9	27	3	20	0	0	-52.1333	139.95	7	240	rough (2.50 - 4 m)	4.5	0	Unrestricted visibility			2	No precipitation/ clear	Near Gale (28-33)	259	3.4	1004.4	Steaming	Bird	66491		Near (0-300m)	2	0	0	0	0	0	2	0	0		Forward Quadrant
107856	1997-09-27 03:20:00	1997	9	27	3	20	0	0	-52.1333	139.95	7	240	rough (2.50 - 4 m)	4.5	0	Unrestricted visibility			2	No precipitation/ clear	Near Gale (28-33)	259	3.4	1004.4	Steaming	Bird	66472		Near (0-300m)	1	0	0	0	0	0	1	0	0		Forward Quadrant
107857	1997-09-27 03:20:00	1997	9	27	3	20	0	0	-52.1333	139.95	7	240	rough (2.50 - 4 m)	4.5	0	Unrestricted visibility			2	No precipitation/ clear	Near Gale (28-33)	259	3.4	1004.4	Steaming	Bird	1076		Near (0-300m)	2	0	0	0	0	0	2	0	0		Forward Quadrant
107858	1997-09-27 03:20:00	1997	9	27	3	20	0	0	-52.1333	139.95	7	240	rough (2.50 - 4 m)	4.5	0	Unrestricted visibility			2	No precipitation/ clear	Near Gale (28-33)	259	3.4	1004.4	Steaming	Bird	1057		Near (0-300m)	6	0	0	0	0	0	6	0	0		Forward Quadrant
107758	1997-09-18 00:00:00	1997	9	18	0	0	0	0	-50.1167	141.85	12	2	slight (0.50 - 1.25 m)	2.8	0	5 km		3846	2	Fog	Strong Breeze (22-27)	300	6.3	995.9	Steaming	Bird	66491		Near (0-300m)	1	0	0	0	0	0	0	1	0		Spot Observation
107759	1997-09-18 00:00:00	1997	9	18	0	0	0	0	-50.1167	141.85	12	2	slight (0.50 - 1.25 m)	2.8	0	5 km		3846	2	Fog	Strong Breeze (22-27)	300	6.3	995.9	Steaming	Bird	1057		Near (0-300m)	1	0	0	0	0	0	0	1	0		Spot Observation
107760	1997-09-18 00:00:00	1997	9	18	0	0	0	0	-50.1167	141.85	12	2	slight (0.50 - 1.25 m)	2.8	0	5 km		3846	2	Fog	Strong Breeze (22-27)	300	6.3	995.9	Steaming	Bird	1059		Near (0-300m)	1	0	0	0	0	0	0	1	0		Forward Quadrant
107761	1997-09-18 01:00:00	1997	9	18	1	0	0	0	-49.9	141.8667	12	1	slight (0.50 - 1.25 m)	7.1	0	Unrestricted visibility		3856	2	No precipitation/ clear	Strong Breeze (22-27)	302	7.6	995.9	Steaming	Bird	110508		Near (0-300m)	3	0	0	0	0	0	3	0	0		Spot Observation
107762	1997-09-18 01:00:00	1997	9	18	1	0	0	0	-49.9	141.8667	12	1	slight (0.50 - 1.25 m)	7.1	0	Unrestricted visibility		3856	2	No precipitation/ clear	Strong Breeze (22-27)	302	7.6	995.9	Steaming	Bird	1060	Juvenile	Near (0-300m)	1	0	0	0	0	0	0	1	0		Forward Quadrant
107763	1997-09-18 01:00:00	1997	9	18	1	0	0	0	-49.9	141.8667	12	1	slight (0.50 - 1.25 m)	7.1	0	Unrestricted visibility		3856	2	No precipitation/ clear	Strong Breeze (22-27)	302	7.6	995.9	Steaming	Bird	1057		Near (0-300m)	8	0	0	0	0	0	0	8	0		Forward Quadrant
107764	1997-09-18 01:00:00	1997	9	18	1	0	0	0	-49.9	141.8667	12	1	slight (0.50 - 1.25 m)	7.1	0	Unrestricted visibility		3856	2	No precipitation/ clear	Strong Breeze (22-27)	302	7.6	995.9	Steaming	Bird			Near (0-300m)	1	0	0	0	0	0	1	0	0		Spot Observation
107765	1997-09-18 01:00:00	1997	9	18	1	0	0	0	-49.9	141.8667	12	1	slight (0.50 - 1.25 m)	7.1	0	Unrestricted visibility		3856	2	No precipitation/ clear	Strong Breeze (22-27)	302	7.6	995.9	Steaming	Bird	1036		Near (0-300m)	1	0	0	0	0	0	1	0	0		Spot Observation
107766	1997-09-18 03:02:00	1997	9	18	3	2	0	0	-49.4667	141.9167	13	5	moderate (1.25 - 2.50 m)	7.5	0	300m - 1km		3933	2	Fog	Strong Breeze (22-27)	308	7.6	995.9	Steaming	Bird	1060		Near (0-300m)	1	0	0	0	0	0	1	0	0		Spot Observation
107768	1997-09-18 03:02:00	1997	9	18	3	2	0	0	-49.4667	141.9167	13	5	moderate (1.25 - 2.50 m)	7.5	0	300m - 1km		3933	2	Fog	Strong Breeze (22-27)	308	7.6	995.9	Steaming	Bird	1057		Near (0-300m)	4	0	0	0	0	0	0	4	0		Spot Observation
107769	1997-09-18 03:02:00	1997	9	18	3	2	0	0	-49.4667	141.9167	13	5	moderate (1.25 - 2.50 m)	7.5	0	300m - 1km		3933	2	Fog	Strong Breeze (22-27)	308	7.6	995.9	Steaming	Bird			Near (0-300m)	1	0	1	0	0	0	0	0	0		Spot Observation
107770	1997-09-18 04:08:00	1997	9	18	4	8	0	0	-49.25	141.95	15	359	moderate (1.25 - 2.50 m)	8.5	0	5 km		3746	1	Fog	Strong Breeze (22-27)	290	8.1	995.9	Steaming	Bird	66491		Near (0-300m)	2	0	0	0	0	0	0	2	0		Spot Observation
107771	1997-09-18 04:08:00	1997	9	18	4	8	0	0	-49.25	141.95	15	359	moderate (1.25 - 2.50 m)	8.5	0	5 km		3746	1	Fog	Strong Breeze (22-27)	290	8.1	995.9	Steaming	Bird	1057		Near (0-300m)	5	0	0	0	0	0	0	5	0		Forward Quadrant
107772	1997-09-18 04:08:00	1997	9	18	4	8	0	0	-49.25	141.95	15	359	moderate (1.25 - 2.50 m)	8.5	0	5 km		3746	1	Fog	Strong Breeze (22-27)	290	8.1	995.9	Steaming	Bird			Near (0-300m)	1	0	0	0	0	0	1	0	0		Spot Observation
107774	1997-09-18 05:02:00	1997	9	18	5	2	0	0	-49.0167	141.9667	13	2	moderate (1.25 - 2.50 m)	8.6	0	Unrestricted visibility		3625	1	No precipitation/ clear	Strong Breeze (22-27)	295	8.1	995.9	Steaming	Bird	1057		Near (0-300m)	1	0	0	0	0	0	0	1	0		Forward Quadrant
107775	1997-09-18 05:02:00	1997	9	18	5	2	0	0	-49.0167	141.9667	13	2	moderate (1.25 - 2.50 m)	8.6	0	Unrestricted visibility		3625	1	No precipitation/ clear	Strong Breeze (22-27)	295	8.1	995.9	Steaming	Bird	1030		Near (0-300m)	2	0	0	0	0	0	0	2	0		Spot Observation
107776	1997-09-18 06:35:00	1997	9	18	6	35	0	0	-48.6833	141.9667	13	359	moderate (1.25 - 2.50 m)	8.7	0	Unrestricted visibility		3889	1	No precipitation/ clear	Strong Breeze (22-27)	307	8	995.9	Steaming	Bird	1057		Near (0-300m)	1	0	0	0	0	0	0	1	0		Spot Observation
107777	1997-09-18 06:35:00	1997	9	18	6	35	0	0	-48.6833	141.9667	13	359	moderate (1.25 - 2.50 m)	8.7	0	Unrestricted visibility		3889	1	No precipitation/ clear	Strong Breeze (22-27)	307	8	995.9	Steaming	Bird	1036		Near (0-300m)	1	0	0	0	0	0	1	0	0		Spot Observation
107778	1997-09-18 22:58:00	1997	9	18	22	58	0	0	-46.7	142.15	11	262	slight (0.50 - 1.25 m)	8.7	0	Unrestricted visibility		3516	1	No precipitation/ clear	Fresh Breeze (17-21)	351	9.5	995.9	Steaming	Bird	1060		Near (0-300m)	3	0	0	0	0	0	0	3	0		Spot Observation
107779	1997-09-18 22:58:00	1997	9	18	22	58	0	0	-46.7	142.15	11	262	slight (0.50 - 1.25 m)	8.7	0	Unrestricted visibility		3516	1	No precipitation/ clear	Fresh Breeze (17-21)	351	9.5	995.9	Steaming	Bird	66491	Juvenile	Near (0-300m)	2	0	0	0	0	0	0	2	0		Forward Quadrant
107780	1997-09-18 22:58:00	1997	9	18	22	58	0	0	-46.7	142.15	11	262	slight (0.50 - 1.25 m)	8.7	0	Unrestricted visibility		3516	1	No precipitation/ clear	Fresh Breeze (17-21)	351	9.5	995.9	Steaming	Bird	66472		Near (0-300m)	2	0	0	0	0	0	2	0	0		Spot Observation
107781	1997-09-18 22:58:00	1997	9	18	22	58	0	0	-46.7	142.15	11	262	slight (0.50 - 1.25 m)	8.7	0	Unrestricted visibility		3516	1	No precipitation/ clear	Fresh Breeze (17-21)	351	9.5	995.9	Steaming	Bird	1057		Near (0-300m)	2	0	0	0	0	0	0	2	0		Forward Quadrant
107782	1997-09-18 22:58:00	1997	9	18	22	58	0	0	-46.7	142.15	11	262	slight (0.50 - 1.25 m)	8.7	0	Unrestricted visibility		3516	1	No precipitation/ clear	Fresh Breeze (17-21)	351	9.5	995.9	Steaming	Bird	1057		Near (0-300m)	4	0	0	0	0	0	0	4	0		Spot Observation
107784	1997-09-18 22:58:00	1997	9	18	22	58	0	0	-46.7	142.15	11	262	slight (0.50 - 1.25 m)	8.7	0	Unrestricted visibility		3516	1	No precipitation/ clear	Fresh Breeze (17-21)	351	9.5	995.9	Steaming	Bird	1047		Near (0-300m)	1	0	0	0	0	0	1	0	0		Forward Quadrant
109774	1998-04-30 08:20:00	1998	4	30	8	20	0	0	-64.195	78.4407	14.7	210	calm-rippled (0.00 - 0.10 m)	-1.6	9	300m - 1km		2500	2	No precipitation/ clear	Strong Breeze (22-27)	45	-11.3575	964	Steaming	Bird	1045		Near (0-300m)	2	0	0	0	0	0	2	0	0	180	Husky format from PC logger
109775	1998-04-30 08:20:00	1998	4	30	8	20	0	0	-64.195	78.4407	14.7	210	calm-rippled (0.00 - 0.10 m)	-1.6	9	300m - 1km		2500	2	No precipitation/ clear	Strong Breeze (22-27)	45	-11.3575	964	Steaming	Bird	1045		Near (0-300m)	5	0	0	0	0	0	5	0	0	180	Husky format from PC logger
109777	1998-04-30 08:36:00	1998	4	30	8	36	0	0	-64.2418	78.3795	14.7	210	calm-rippled (0.00 - 0.10 m)	-1.6	9	300m - 1km		2500	2	No precipitation/ clear	Strong Breeze (22-27)	45	-11.562	964	Steaming	Bird	1030		Near (0-300m)	5	0	0	0	0	0	5	0	0	180	Husky format from PC logger
109778	1998-04-30 08:36:00	1998	4	30	8	36	0	0	-64.2418	78.3795	14.7	210	calm-rippled (0.00 - 0.10 m)	-1.6	9	300m - 1km		2500	2	No precipitation/ clear	Strong Breeze (22-27)	45	-11.562	964	Steaming	Bird	1030		Near (0-300m)	5	0	0	5	0	0	0	0	0		Husky format from PC logger
109779	1998-04-30 08:36:00	1998	4	30	8	36	0	0	-64.2418	78.3795	14.7	210	calm-rippled (0.00 - 0.10 m)	-1.6	9	300m - 1km		2500	2	No precipitation/ clear	Strong Breeze (22-27)	45	-11.562	964	Steaming	Bird	1045		Near (0-300m)	16	0	0	0	0	0	16	0	0	180	Husky format from PC logger
109780	1998-04-30 08:36:00	1998	4	30	8	36	0	0	-64.2418	78.3795	14.7	210	calm-rippled (0.00 - 0.10 m)	-1.6	9	300m - 1km		2500	2	No precipitation/ clear	Strong Breeze (22-27)	45	-11.562	964	Steaming	Bird	1030		Near (0-300m)	7	0	7	0	0	0	0	0	0		Husky format from PC logger
109781	1998-04-30 08:36:00	1998	4	30	8	36	0	0	-64.2418	78.3795	14.7	210	calm-rippled (0.00 - 0.10 m)	-1.6	9	300m - 1km		2500	2	No precipitation/ clear	Strong Breeze (22-27)	45	-11.562	964	Steaming	Bird	1045		Near (0-300m)	8	0	0	8	0	0	0	0	0		Husky format from PC logger
109782	1998-04-30 08:36:00	1998	4	30	8	36	0	0	-64.2418	78.3795	14.7	210	calm-rippled (0.00 - 0.10 m)	-1.6	9	300m - 1km		2500	2	No precipitation/ clear	Strong Breeze (22-27)	45	-11.562	964	Steaming	Bird	1060		Near (0-300m)	1	0	0	1	0	0	0	0	0		Husky format from PC logger
109783	1998-04-30 08:36:00	1998	4	30	8	36	0	0	-64.2418	78.3795	14.7	210	calm-rippled (0.00 - 0.10 m)	-1.6	9	300m - 1km		2500	2	No precipitation/ clear	Strong Breeze (22-27)	45	-11.562	964	Steaming	Bird	1045		Near (0-300m)	1	0	0	0	0	0	1	0	0	180	Husky format from PC logger
109784	1998-04-30 08:36:00	1998	4	30	8	36	0	0	-64.2418	78.3795	14.7	210	calm-rippled (0.00 - 0.10 m)	-1.6	9	300m - 1km		2500	2	No precipitation/ clear	Strong Breeze (22-27)	45	-11.562	964	Steaming	Bird	1045		Near (0-300m)	3	0	0	0	0	0	3	0	0	180	Husky format from PC logger
109785	1998-04-30 08:36:00	1998	4	30	8	36	0	0	-64.2418	78.3795	14.7	210	calm-rippled (0.00 - 0.10 m)	-1.6	9	300m - 1km		2500	2	No precipitation/ clear	Strong Breeze (22-27)	45	-11.562	964	Steaming	Bird	1086		Near (0-300m)	5	0	5	0	0	0	0	0	0		Husky format from PC logger
109787	1998-04-30 09:38:00	1998	4	30	9	38	0	0	-64.4143	78.2282	12.5	199	calm-rippled (0.00 - 0.10 m)	-1.6	9	300m - 1km		2500	2	No precipitation/ clear	Strong Breeze (22-27)	45	-12.09	964	Steaming	Bird	1086		Near (0-300m)	6	0	0	6	0	0	0	0	0		Husky format from PC logger
109788	1998-04-30 09:38:00	1998	4	30	9	38	0	0	-64.4143	78.2282	12.5	199	calm-rippled (0.00 - 0.10 m)	-1.6	9	300m - 1km		2500	2	No precipitation/ clear	Strong Breeze (22-27)	45	-12.09	964	Steaming	Bird	1030		Near (0-300m)	1	0	0	0	0	0	1	0	0	180	Husky format from PC logger
109688	1998-04-30 04:54:00	1998	4	30	4	54	0	0	-63.709	79.5203	9.7	240	calm-rippled (0.00 - 0.10 m)	-1.6	5	4 km		2500	2	No precipitation/ clear	Strong Breeze (22-27)	45	-10.5962	967	Steaming	Bird	1045		Near (0-300m)	1	0	0	0	0	0	1	0	0	180	Husky format from PC logger
109689	1998-04-30 04:54:00	1998	4	30	4	54	0	0	-63.709	79.5203	9.7	240	calm-rippled (0.00 - 0.10 m)	-1.6	5	4 km		2500	2	No precipitation/ clear	Strong Breeze (22-27)	45	-10.5962	967	Steaming	Bird	1030		Near (0-300m)	1	0	0	0	0	0	1	0	0	180	Husky format from PC logger
109690	1998-04-30 04:54:00	1998	4	30	4	54	0	0	-63.709	79.5203	9.7	240	calm-rippled (0.00 - 0.10 m)	-1.6	5	4 km		2500	2	No precipitation/ clear	Strong Breeze (22-27)	45	-10.5962	967	Steaming	Bird	1045		Near (0-300m)	2	0	0	0	0	0	2	0	0	180	Husky format from PC logger
109691	1998-04-30 04:54:00	1998	4	30	4	54	0	0	-63.709	79.5203	9.7	240	calm-rippled (0.00 - 0.10 m)	-1.6	5	4 km		2500	2	No precipitation/ clear	Strong Breeze (22-27)	45	-10.5962	967	Steaming	Bird	1086		Near (0-300m)	3	0	0	3	0	0	0	0	0		Husky format from PC logger
109692	1998-04-30 04:54:00	1998	4	30	4	54	0	0	-63.709	79.5203	9.7	240	calm-rippled (0.00 - 0.10 m)	-1.6	5	4 km		2500	2	No precipitation/ clear	Strong Breeze (22-27)	45	-10.5962	967	Steaming	Bird	1030		Near (0-300m)	1	0	0	0	0	0	1	0	0	180	Husky format from PC logger
109693	1998-04-30 04:54:00	1998	4	30	4	54	0	0	-63.709	79.5203	9.7	240	calm-rippled (0.00 - 0.10 m)	-1.6	5	4 km		2500	2	No precipitation/ clear	Strong Breeze (22-27)	45	-10.5962	967	Steaming	Bird	1030		Near (0-300m)	1	0	0	0	0	0	1	0	0	0	Husky format from PC logger
109694	1998-04-30 04:54:00	1998	4	30	4	54	0	0	-63.709	79.5203	9.7	240	calm-rippled (0.00 - 0.10 m)	-1.6	5	4 km		2500	2	No precipitation/ clear	Strong Breeze (22-27)	45	-10.5962	967	Steaming	Bird	1030		Near (0-300m)	1	0	0	0	0	0	1	0	0	0	Husky format from PC logger
109695	1998-04-30 04:54:00	1998	4	30	4	54	0	0	-63.709	79.5203	9.7	240	calm-rippled (0.00 - 0.10 m)	-1.6	5	4 km		2500	2	No precipitation/ clear	Strong Breeze (22-27)	45	-10.5962	967	Steaming	Bird	1045		Near (0-300m)	1	0	0	0	0	0	1	0	0	0	Husky format from PC logger
109696	1998-04-30 04:54:00	1998	4	30	4	54	0	0	-63.709	79.5203	9.7	240	calm-rippled (0.00 - 0.10 m)	-1.6	5	4 km		2500	2	No precipitation/ clear	Strong Breeze (22-27)	45	-10.5962	967	Steaming	Bird	1045		Near (0-300m)	1	0	0	0	0	0	1	0	0	180	Husky format from PC logger
109697	1998-04-30 05:40:00	1998	4	30	5	40	0	0	-63.787	79.2248	13.7	252	calm-rippled (0.00 - 0.10 m)	-1.6	5	4 km		2500	2	No precipitation/ clear	Strong Breeze (22-27)	45	-9.96871	967	Steaming	Bird	1030		Near (0-300m)	1	0	0	0	0	0	1	0	0	225	Husky format from PC logger
109698	1998-04-30 05:40:00	1998	4	30	5	40	0	0	-63.787	79.2248	13.7	252	calm-rippled (0.00 - 0.10 m)	-1.6	5	4 km		2500	2	No precipitation/ clear	Strong Breeze (22-27)	45	-9.96871	967	Steaming	Bird	1060		Near (0-300m)	1	0	0	1	0	0	0	0	0		Husky format from PC logger
109699	1998-04-30 05:40:00	1998	4	30	5	40	0	0	-63.787	79.2248	13.7	252	calm-rippled (0.00 - 0.10 m)	-1.6	5	4 km		2500	2	No precipitation/ clear	Strong Breeze (22-27)	45	-9.96871	967	Steaming	Bird	1045		Near (0-300m)	1	0	0	0	0	0	1	0	0	315	Husky format from PC logger
109700	1998-04-30 05:40:00	1998	4	30	5	40	0	0	-63.787	79.2248	13.7	252	calm-rippled (0.00 - 0.10 m)	-1.6	5	4 km		2500	2	No precipitation/ clear	Strong Breeze (22-27)	45	-9.96871	967	Steaming	Bird	1045		Near (0-300m)	1	0	0	0	0	0	1	0	0	315	Husky format from PC logger
109702	1998-04-30 05:40:00	1998	4	30	5	40	0	0	-63.787	79.2248	13.7	252	calm-rippled (0.00 - 0.10 m)	-1.6	5	4 km		2500	2	No precipitation/ clear	Strong Breeze (22-27)	45	-9.96871	967	Steaming	Bird	1045		Near (0-300m)	2	0	0	0	0	0	2	0	0	315	Husky format from PC logger
109703	1998-04-30 05:40:00	1998	4	30	5	40	0	0	-63.787	79.2248	13.7	252	calm-rippled (0.00 - 0.10 m)	-1.6	5	4 km		2500	2	No precipitation/ clear	Strong Breeze (22-27)	45	-9.96871	967	Steaming	Bird	1045		Near (0-300m)	2	0	0	0	0	0	2	0	0	225	Husky format from PC logger
109704	1998-04-30 05:40:00	1998	4	30	5	40	0	0	-63.787	79.2248	13.7	252	calm-rippled (0.00 - 0.10 m)	-1.6	5	4 km		2500	2	No precipitation/ clear	Strong Breeze (22-27)	45	-9.96871	967	Steaming	Bird	1045		Near (0-300m)	1	0	0	0	0	0	1	0	0	315	Husky format from PC logger
109705	1998-04-30 05:40:00	1998	4	30	5	40	0	0	-63.787	79.2248	13.7	252	calm-rippled (0.00 - 0.10 m)	-1.6	5	4 km		2500	2	No precipitation/ clear	Strong Breeze (22-27)	45	-9.96871	967	Steaming	Bird	1030		Near (0-300m)	2	0	0	0	0	0	2	0	0	225	Husky format from PC logger
109706	1998-04-30 05:40:00	1998	4	30	5	40	0	0	-63.787	79.2248	13.7	252	calm-rippled (0.00 - 0.10 m)	-1.6	5	4 km		2500	2	No precipitation/ clear	Strong Breeze (22-27)	45	-9.96871	967	Steaming	Bird	1030		Near (0-300m)	1	0	0	0	0	0	1	0	0	315	Husky format from PC logger
109707	1998-04-30 06:15:00	1998	4	30	6	15	0	0	-63.8403	78.9608	13.7	252	calm-rippled (0.00 - 0.10 m)	-1.6	9	300m - 1km		2500	2	No precipitation/ clear	Strong Breeze (22-27)	45	-9.8698	966	Steaming	Bird	1030		Near (0-300m)	1	0	0	0	0	0	1	0	0	225	Husky format from PC logger
109708	1998-04-30 06:15:00	1998	4	30	6	15	0	0	-63.8403	78.9608	13.7	252	calm-rippled (0.00 - 0.10 m)	-1.6	9	300m - 1km		2500	2	No precipitation/ clear	Strong Breeze (22-27)	45	-9.8698	966	Steaming	Bird	1045		Near (0-300m)	1	0	0	0	0	0	1	0	0	225	Husky format from PC logger
109709	1998-04-30 06:15:00	1998	4	30	6	15	0	0	-63.8403	78.9608	13.7	252	calm-rippled (0.00 - 0.10 m)	-1.6	9	300m - 1km		2500	2	No precipitation/ clear	Strong Breeze (22-27)	45	-9.8698	966	Steaming	Bird	1045		Near (0-300m)	1	0	0	0	0	0	1	0	0	225	Husky format from PC logger
109710	1998-04-30 06:15:00	1998	4	30	6	15	0	0	-63.8403	78.9608	13.7	252	calm-rippled (0.00 - 0.10 m)	-1.6	9	300m - 1km		2500	2	No precipitation/ clear	Strong Breeze (22-27)	45	-9.8698	966	Steaming	Bird	1045		Near (0-300m)	1	0	0	0	0	0	1	0	0	225	Husky format from PC logger
109711	1998-04-30 06:15:00	1998	4	30	6	15	0	0	-63.8403	78.9608	13.7	252	calm-rippled (0.00 - 0.10 m)	-1.6	9	300m - 1km		2500	2	No precipitation/ clear	Strong Breeze (22-27)	45	-9.8698	966	Steaming	Bird	1045		Near (0-300m)	1	0	0	0	0	0	1	0	0	225	Husky format from PC logger
109713	1998-04-30 06:15:00	1998	4	30	6	15	0	0	-63.8403	78.9608	13.7	252	calm-rippled (0.00 - 0.10 m)	-1.6	9	300m - 1km		2500	2	No precipitation/ clear	Strong Breeze (22-27)	45	-9.8698	966	Steaming	Bird	1045		Near (0-300m)	1	0	0	0	0	0	1	0	0	315	Husky format from PC logger
109714	1998-04-30 06:15:00	1998	4	30	6	15	0	0	-63.8403	78.9608	13.7	252	calm-rippled (0.00 - 0.10 m)	-1.6	9	300m - 1km		2500	2	No precipitation/ clear	Strong Breeze (22-27)	45	-9.8698	966	Steaming	Bird	1045		Near (0-300m)	1	0	0	0	0	0	1	0	0	315	Husky format from PC logger
109084	1998-04-23 05:11:00	1998	4	23	5	11	0	0	-62.7572	134.7982	8.9	286	moderate (1.25 - 2.50 m)	0	0	300m - 1km	33.8772	2500	1	No precipitation/ clear	Fresh Breeze (17-21)	315	-0.929153	976	Steaming	Bird	1064		Near (0-300m)	1	0	0	0	0	0	1	0	0	315	Husky format from PC logger
109085	1998-04-23 05:11:00	1998	4	23	5	11	0	0	-62.7572	134.7982	8.9	286	moderate (1.25 - 2.50 m)	0	0	300m - 1km	33.8772	2500	1	No precipitation/ clear	Fresh Breeze (17-21)	315	-0.929153	976	Steaming	Bird	1064		Near (0-300m)	3	0	0	0	0	0	3	0	0	315	Husky format from PC logger
109086	1998-04-23 05:11:00	1998	4	23	5	11	0	0	-62.7572	134.7982	8.9	286	moderate (1.25 - 2.50 m)	0	0	300m - 1km	33.8772	2500	1	No precipitation/ clear	Fresh Breeze (17-21)	315	-0.929153	976	Steaming	Bird	1059		Near (0-300m)	1	0	0	0	0	0	1	0	0	315	Husky format from PC logger
109087	1998-04-23 05:11:00	1998	4	23	5	11	0	0	-62.7572	134.7982	8.9	286	moderate (1.25 - 2.50 m)	0	0	300m - 1km	33.8772	2500	1	No precipitation/ clear	Fresh Breeze (17-21)	315	-0.929153	976	Steaming	Bird	1064		Near (0-300m)	4	0	0	0	0	0	4	0	0	315	Husky format from PC logger
109089	1998-04-23 05:47:00	1998	4	23	5	47	0	0	-62.7392	134.5978	8	282	moderate (1.25 - 2.50 m)	0	0	300m - 1km	33.8774	2437	1	No precipitation/ clear	Fresh Breeze (17-21)	315	-1.11763	976	Steaming	Bird	1058		Near (0-300m)	1	0	0	0	0	0	1	0	0	315	Husky format from PC logger
109090	1998-04-23 05:47:00	1998	4	23	5	47	0	0	-62.7392	134.5978	8	282	moderate (1.25 - 2.50 m)	0	0	300m - 1km	33.8774	2437	1	No precipitation/ clear	Fresh Breeze (17-21)	315	-1.11763	976	Steaming	Bird	115082		Near (0-300m)	1	0	0	0	0	0	1	0	0	315	Husky format from PC logger
109091	1998-04-23 05:47:00	1998	4	23	5	47	0	0	-62.7392	134.5978	8	282	moderate (1.25 - 2.50 m)	0	0	300m - 1km	33.8774	2437	1	No precipitation/ clear	Fresh Breeze (17-21)	315	-1.11763	976	Steaming	Bird	1030		Near (0-300m)	2	0	0	0	0	0	2	0	0	315	Husky format from PC logger
109092	1998-04-23 05:47:00	1998	4	23	5	47	0	0	-62.7392	134.5978	8	282	moderate (1.25 - 2.50 m)	0	0	300m - 1km	33.8774	2437	1	No precipitation/ clear	Fresh Breeze (17-21)	315	-1.11763	976	Steaming	Bird	115082		Near (0-300m)	3	0	0	0	0	0	3	0	0	315	Husky format from PC logger
109093	1998-04-23 05:47:00	1998	4	23	5	47	0	0	-62.7392	134.5978	8	282	moderate (1.25 - 2.50 m)	0	0	300m - 1km	33.8774	2437	1	No precipitation/ clear	Fresh Breeze (17-21)	315	-1.11763	976	Steaming	Bird	1059		Near (0-300m)	1	0	0	0	0	0	1	0	0	225	Husky format from PC logger
109094	1998-04-23 05:47:00	1998	4	23	5	47	0	0	-62.7392	134.5978	8	282	moderate (1.25 - 2.50 m)	0	0	300m - 1km	33.8774	2437	1	No precipitation/ clear	Fresh Breeze (17-21)	315	-1.11763	976	Steaming	Bird	115082		Near (0-300m)	1	0	0	0	0	0	1	0	0	225	Husky format from PC logger
109095	1998-04-23 05:47:00	1998	4	23	5	47	0	0	-62.7392	134.5978	8	282	moderate (1.25 - 2.50 m)	0	0	300m - 1km	33.8774	2437	1	No precipitation/ clear	Fresh Breeze (17-21)	315	-1.11763	976	Steaming	Bird	115082		Near (0-300m)	1	0	0	0	0	0	1	0	0	225	Husky format from PC logger
109096	1998-04-23 05:47:00	1998	4	23	5	47	0	0	-62.7392	134.5978	8	282	moderate (1.25 - 2.50 m)	0	0	300m - 1km	33.8774	2437	1	No precipitation/ clear	Fresh Breeze (17-21)	315	-1.11763	976	Steaming	Bird	115082		Near (0-300m)	1	0	0	0	0	0	1	0	0	225	Husky format from PC logger
109097	1998-04-23 05:47:00	1998	4	23	5	47	0	0	-62.7392	134.5978	8	282	moderate (1.25 - 2.50 m)	0	0	300m - 1km	33.8774	2437	1	No precipitation/ clear	Fresh Breeze (17-21)	315	-1.11763	976	Steaming	Bird	1059		Near (0-300m)	1	0	0	0	0	0	1	0	0	315	Husky format from PC logger
109098	1998-04-23 07:34:00	1998	4	23	7	34	0	0	-62.6842	133.9808	8	282	moderate (1.25 - 2.50 m)	-0.1	0	4 km	33.8962	1520	1	No precipitation/ clear	Moderate Breeze (11-16)	270	-1.26593	977	Steaming	Bird	115082		Near (0-300m)	1	0	0	0	0	0	1	0	0	315	Husky format from PC logger
109100	1998-04-23 07:34:00	1998	4	23	7	34	0	0	-62.6842	133.9808	8	282	moderate (1.25 - 2.50 m)	-0.1	0	4 km	33.8962	1520	1	No precipitation/ clear	Moderate Breeze (11-16)	270	-1.26593	977	Steaming	Bird	1055		Near (0-300m)	1	0	0	0	0	0	1	0	0	315	Husky format from PC logger
109101	1998-04-23 07:34:00	1998	4	23	7	34	0	0	-62.6842	133.9808	8	282	moderate (1.25 - 2.50 m)	-0.1	0	4 km	33.8962	1520	1	No precipitation/ clear	Moderate Breeze (11-16)	270	-1.26593	977	Steaming	Bird	115082		Near (0-300m)	2	0	0	0	0	0	2	0	0	180	Husky format from PC logger
109102	1998-04-23 07:34:00	1998	4	23	7	34	0	0	-62.6842	133.9808	8	282	moderate (1.25 - 2.50 m)	-0.1	0	4 km	33.8962	1520	1	No precipitation/ clear	Moderate Breeze (11-16)	270	-1.26593	977	Steaming	Bird	1059		Near (0-300m)	2	0	0	0	0	0	2	0	0	0	Husky format from PC logger
109103	1998-04-23 07:34:00	1998	4	23	7	34	0	0	-62.6842	133.9808	8	282	moderate (1.25 - 2.50 m)	-0.1	0	4 km	33.8962	1520	1	No precipitation/ clear	Moderate Breeze (11-16)	270	-1.26593	977	Steaming	Bird	115082		Near (0-300m)	8	0	0	0	0	0	8	0	0	0	Husky format from PC logger
109104	1998-04-23 07:34:00	1998	4	23	7	34	0	0	-62.6842	133.9808	8	282	moderate (1.25 - 2.50 m)	-0.1	0	4 km	33.8962	1520	1	No precipitation/ clear	Moderate Breeze (11-16)	270	-1.26593	977	Steaming	Bird	1059		Near (0-300m)	1	0	0	0	0	0	1	0	0	315	Husky format from PC logger
109105	1998-04-23 07:34:00	1998	4	23	7	34	0	0	-62.6842	133.9808	8	282	moderate (1.25 - 2.50 m)	-0.1	0	4 km	33.8962	1520	1	No precipitation/ clear	Moderate Breeze (11-16)	270	-1.26593	977	Steaming	Bird	115082		Near (0-300m)	1	0	0	0	0	0	1	0	0	180	Husky format from PC logger
109106	1998-04-23 23:55:00	1998	4	23	23	55	0	0	-63.0147	128.3473	12	260	calm-rippled (0.00 - 0.10 m)	-0.1	0	10 km	33.8958	1779	1	No precipitation/ clear	Moderate Breeze (11-16)	270	-0.879492	979	Steaming	Bird	1057		Near (0-300m)	1	0	0	0	0	0	1	0	0	180	Husky format from PC logger
109107	1998-04-23 23:55:00	1998	4	23	23	55	0	0	-63.0147	128.3473	12	260	calm-rippled (0.00 - 0.10 m)	-0.1	0	10 km	33.8958	1779	1	No precipitation/ clear	Moderate Breeze (11-16)	270	-0.879492	979	Steaming	Bird	1058		Near (0-300m)	1	0	0	0	0	0	1	0	0	180	Husky format from PC logger
109108	1998-04-23 23:55:00	1998	4	23	23	55	0	0	-63.0147	128.3473	12	260	calm-rippled (0.00 - 0.10 m)	-0.1	0	10 km	33.8958	1779	1	No precipitation/ clear	Moderate Breeze (11-16)	270	-0.879492	979	Steaming	Bird	1030		Near (0-300m)	1	0	0	0	0	0	1	0	0	180	Husky format from PC logger
109110	1998-04-23 23:55:00	1998	4	23	23	55	0	0	-63.0147	128.3473	12	260	calm-rippled (0.00 - 0.10 m)	-0.1	0	10 km	33.8958	1779	1	No precipitation/ clear	Moderate Breeze (11-16)	270	-0.879492	979	Steaming	Bird	1030		Near (0-300m)	1	0	0	0	0	0	1	0	0	180	Husky format from PC logger
109111	1998-04-23 23:55:00	1998	4	23	23	55	0	0	-63.0147	128.3473	12	260	calm-rippled (0.00 - 0.10 m)	-0.1	0	10 km	33.8958	1779	1	No precipitation/ clear	Moderate Breeze (11-16)	270	-0.879492	979	Steaming	Bird	110508		Near (0-300m)	1	0	0	0	0	0	1	0	0	180	Husky format from PC logger
109112	1998-04-23 23:55:00	1998	4	23	23	55	0	0	-63.0147	128.3473	12	260	calm-rippled (0.00 - 0.10 m)	-0.1	0	10 km	33.8958	1779	1	No precipitation/ clear	Moderate Breeze (11-16)	270	-0.879492	979	Steaming	Bird	1030		Near (0-300m)	3	0	0	0	0	0	3	0	0	180	Husky format from PC logger
109113	1998-04-23 23:55:00	1998	4	23	23	55	0	0	-63.0147	128.3473	12	260	calm-rippled (0.00 - 0.10 m)	-0.1	0	10 km	33.8958	1779	1	No precipitation/ clear	Moderate Breeze (11-16)	270	-0.879492	979	Steaming	Bird	1030		Near (0-300m)	6	0	0	0	0	0	6	0	0	270	Husky format from PC logger
109114	1998-04-23 23:55:00	1998	4	23	23	55	0	0	-63.0147	128.3473	12	260	calm-rippled (0.00 - 0.10 m)	-0.1	0	10 km	33.8958	1779	1	No precipitation/ clear	Moderate Breeze (11-16)	270	-0.879492	979	Steaming	Bird	1058		Near (0-300m)	1	0	0	0	0	0	1	0	0	270	Husky format from PC logger
109115	1998-04-23 23:55:00	1998	4	23	23	55	0	0	-63.0147	128.3473	12	260	calm-rippled (0.00 - 0.10 m)	-0.1	0	10 km	33.8958	1779	1	No precipitation/ clear	Moderate Breeze (11-16)	270	-0.879492	979	Steaming	Bird	1045		Near (0-300m)	1	0	0	0	0	0	1	0	0	270	Husky format from PC logger
109116	1998-04-24 01:31:00	1998	4	24	1	31	0	0	-63.019	127.608	12	260	slight (0.50 - 1.25 m)	-0.4	0	10 km	33.9076	2490	1	No precipitation/ clear	Fresh Breeze (17-21)	270	-0.824492	980	Steaming	Bird	115082		Near (0-300m)	1	0	0	0	0	0	1	0	0	270	Husky format from PC logger
109117	1998-04-24 01:31:00	1998	4	24	1	31	0	0	-63.019	127.608	12	260	slight (0.50 - 1.25 m)	-0.4	0	10 km	33.9076	2490	1	No precipitation/ clear	Fresh Breeze (17-21)	270	-0.824492	980	Steaming	Bird	1060		Near (0-300m)	1	0	0	0	0	0	1	0	0	270	Husky format from PC logger
109118	1998-04-24 01:31:00	1998	4	24	1	31	0	0	-63.019	127.608	12	260	slight (0.50 - 1.25 m)	-0.4	0	10 km	33.9076	2490	1	No precipitation/ clear	Fresh Breeze (17-21)	270	-0.824492	980	Steaming	Bird	1030		Near (0-300m)	8	0	0	0	0	0	8	0	0	270	Husky format from PC logger
109120	1998-04-24 01:31:00	1998	4	24	1	31	0	0	-63.019	127.608	12	260	slight (0.50 - 1.25 m)	-0.4	0	10 km	33.9076	2490	1	No precipitation/ clear	Fresh Breeze (17-21)	270	-0.824492	980	Steaming	Bird	115082		Near (0-300m)	1	0	0	0	0	0	1	0	0	0	Husky format from PC logger
109121	1998-04-24 01:31:00	1998	4	24	1	31	0	0	-63.019	127.608	12	260	slight (0.50 - 1.25 m)	-0.4	0	10 km	33.9076	2490	1	No precipitation/ clear	Fresh Breeze (17-21)	270	-0.824492	980	Steaming	Bird	1086		Near (0-300m)	1	0	0	0	0	0	0	0	0		Husky format from PC logger
109122	1998-04-24 01:31:00	1998	4	24	1	31	0	0	-63.019	127.608	12	260	slight (0.50 - 1.25 m)	-0.4	0	10 km	33.9076	2490	1	No precipitation/ clear	Fresh Breeze (17-21)	270	-0.824492	980	Steaming	Bird	1030		Near (0-300m)	2	0	0	0	0	0	2	0	0	270	Husky format from PC logger
109123	1998-04-24 01:31:00	1998	4	24	1	31	0	0	-63.019	127.608	12	260	slight (0.50 - 1.25 m)	-0.4	0	10 km	33.9076	2490	1	No precipitation/ clear	Fresh Breeze (17-21)	270	-0.824492	980	Steaming	Bird	1030		Near (0-300m)	3	0	0	0	0	0	3	0	0	270	Husky format from PC logger
109124	1998-04-24 01:31:00	1998	4	24	1	31	0	0	-63.019	127.608	12	260	slight (0.50 - 1.25 m)	-0.4	0	10 km	33.9076	2490	1	No precipitation/ clear	Fresh Breeze (17-21)	270	-0.824492	980	Steaming	Bird	115082		Near (0-300m)	1	0	0	0	0	0	1	0	0	225	Husky format from PC logger
108489	1998-02-23 05:45:00	1998	2	23	5	45	0	0	-44.1833	145.9	12	81	slight (0.50 - 1.25 m)	14.9	0	Unrestricted visibility			1	No precipitation/ clear	Near Gale (28-33)	299	13.1	1017	Steaming	Bird	1073		Near (0-300m)	4	0	0	0	0	0	0	0	4		Stern count
108490	1998-02-23 05:45:00	1998	2	23	5	45	0	0	-44.1833	145.9	12	81	slight (0.50 - 1.25 m)	14.9	0	Unrestricted visibility			1	No precipitation/ clear	Near Gale (28-33)	299	13.1	1017	Steaming	Bird	1073		Near (0-300m)	1	0	0	0	0	0	1	0	0		Spot Observation
108491	1998-02-23 05:45:00	1998	2	23	5	45	0	0	-44.1833	145.9	12	81	slight (0.50 - 1.25 m)	14.9	0	Unrestricted visibility			1	No precipitation/ clear	Near Gale (28-33)	299	13.1	1017	Steaming	Bird	66472		Near (0-300m)	1	0	0	0	0	0	1	0	0		Forward Quadrant
108492	1998-02-23 05:45:00	1998	2	23	5	45	0	0	-44.1833	145.9	12	81	slight (0.50 - 1.25 m)	14.9	0	Unrestricted visibility			1	No precipitation/ clear	Near Gale (28-33)	299	13.1	1017	Steaming	Bird	66472		Near (0-300m)	1	0	0	0	0	0	1	0	0		Spot Observation
108493	1998-02-23 05:45:00	1998	2	23	5	45	0	0	-44.1833	145.9	12	81	slight (0.50 - 1.25 m)	14.9	0	Unrestricted visibility			1	No precipitation/ clear	Near Gale (28-33)	299	13.1	1017	Steaming	Bird	1055		Near (0-300m)	1	0	0	0	0	0	1	0	0		Forward Quadrant
108494	1998-02-23 05:45:00	1998	2	23	5	45	0	0	-44.1833	145.9	12	81	slight (0.50 - 1.25 m)	14.9	0	Unrestricted visibility			1	No precipitation/ clear	Near Gale (28-33)	299	13.1	1017	Steaming	Bird			Near (0-300m)	1	0	0	0	0	0	0	0	1		Stern count
108495	1998-02-23 05:45:00	1998	2	23	5	45	0	0	-44.1833	145.9	12	81	slight (0.50 - 1.25 m)	14.9	0	Unrestricted visibility			1	No precipitation/ clear	Near Gale (28-33)	299	13.1	1017	Steaming	Bird	1029		Near (0-300m)	7	0	0	0	0	0	7	0	0		Forward Quadrant
108496	1998-02-23 05:45:00	1998	2	23	5	45	0	0	-44.1833	145.9	12	81	slight (0.50 - 1.25 m)	14.9	0	Unrestricted visibility			1	No precipitation/ clear	Near Gale (28-33)	299	13.1	1017	Steaming	Bird	1029		Near (0-300m)	14	0	0	0	0	0	14	0	0		Spot Observation
108497	1998-04-03 23:34:00	1998	4	3	23	34	0	0	-46.4317	146.455	8.4	212	very rough (4 - 6 m)	14	0	300m - 1km		1982	1		Near Gale (28-33)	315	12.7819	1016.54	Steaming	Bird	110508		Near (0-300m)	1	0	0	0	0	0	1	0	0	270	Husky format from PC logger
108498	1998-04-03 23:34:00	1998	4	3	23	34	0	0	-46.4317	146.455	8.4	212	very rough (4 - 6 m)	14	0	300m - 1km		1982	1		Near Gale (28-33)	315	12.7819	1016.54	Steaming	Bird	110508		Near (0-300m)	1	0	0	0	0	0	1	0	0	270	Husky format from PC logger
108500	1998-04-03 23:34:00	1998	4	3	23	34	0	0	-46.4317	146.455	8.4	212	very rough (4 - 6 m)	14	0	300m - 1km		1982	1		Near Gale (28-33)	315	12.7819	1016.54	Steaming	Bird	110508		Near (0-300m)	1	0	0	0	0	0	1	0	0	270	Husky format from PC logger
108501	1998-04-03 23:34:00	1998	4	3	23	34	0	0	-46.4317	146.455	8.4	212	very rough (4 - 6 m)	14	0	300m - 1km		1982	1		Near Gale (28-33)	315	12.7819	1016.54	Steaming	Bird	110508		Near (0-300m)	1	0	0	0	0	0	1	0	0	270	Husky format from PC logger
108502	1998-04-03 23:34:00	1998	4	3	23	34	0	0	-46.4317	146.455	8.4	212	very rough (4 - 6 m)	14	0	300m - 1km		1982	1		Near Gale (28-33)	315	12.7819	1016.54	Steaming	Bird	110508		Near (0-300m)	3	0	0	0	0	0	3	0	0	270	Husky format from PC logger
108503	1998-04-03 23:34:00	1998	4	3	23	34	0	0	-46.4317	146.455	8.4	212	very rough (4 - 6 m)	14	0	300m - 1km		1982	1		Near Gale (28-33)	315	12.7819	1016.54	Steaming	Bird	1073		Near (0-300m)	1	0	0	0	0	0	1	0	0	270	Husky format from PC logger
108504	1998-04-03 23:34:00	1998	4	3	23	34	0	0	-46.4317	146.455	8.4	212	very rough (4 - 6 m)	14	0	300m - 1km		1982	1		Near Gale (28-33)	315	12.7819	1016.54	Steaming	Bird	1073		Near (0-300m)	1	0	0	0	0	0	1	0	0	270	Husky format from PC logger
108505	1998-04-03 23:34:00	1998	4	3	23	34	0	0	-46.4317	146.455	8.4	212	very rough (4 - 6 m)	14	0	300m - 1km		1982	1		Near Gale (28-33)	315	12.7819	1016.54	Steaming	Bird	1073		Near (0-300m)	3	0	0	0	0	0	3	0	0	270	Husky format from PC logger
108506	1998-04-03 23:34:00	1998	4	3	23	34	0	0	-46.4317	146.455	8.4	212	very rough (4 - 6 m)	14	0	300m - 1km		1982	1		Near Gale (28-33)	315	12.7819	1016.54	Steaming	Bird	64697		Near (0-300m)	1	0	0	0	0	0	1	0	0	90	Husky format from PC logger
108507	1998-04-04 00:00:00	1998	4	4	0	0	0	0	-46.445	146.4467	8.4	212	very rough (4 - 6 m)	14	0	300m - 1km		1992	1		Near Gale (28-33)	315	12.8919	1016.06	Steaming	Bird	110508		Near (0-300m)	2	0	0	0	0	0	2	0	0	270	Husky format from PC logger
108509	1998-04-04 00:00:00	1998	4	4	0	0	0	0	-46.445	146.4467	8.4	212	very rough (4 - 6 m)	14	0	300m - 1km		1992	1		Near Gale (28-33)	315	12.8919	1016.06	Steaming	Bird	110508		Near (0-300m)	1	0	0	0	0	0	1	0	0	270	Husky format from PC logger
108510	1998-04-04 00:00:00	1998	4	4	0	0	0	0	-46.445	146.4467	8.4	212	very rough (4 - 6 m)	14	0	300m - 1km		1992	1		Near Gale (28-33)	315	12.8919	1016.06	Steaming	Bird	110510		Near (0-300m)	1	0	0	0	0	0	1	0	0	270	Husky format from PC logger
108511	1998-04-04 00:00:00	1998	4	4	0	0	0	0	-46.445	146.4467	8.4	212	very rough (4 - 6 m)	14	0	300m - 1km		1992	1		Near Gale (28-33)	315	12.8919	1016.06	Steaming	Bird	1073		Near (0-300m)	1	0	0	0	0	0	1	0	0	270	Husky format from PC logger
108512	1998-04-04 00:00:00	1998	4	4	0	0	0	0	-46.445	146.4467	8.4	212	very rough (4 - 6 m)	14	0	300m - 1km		1992	1		Near Gale (28-33)	315	12.8919	1016.06	Steaming	Bird	1073		Near (0-300m)	1	0	0	0	0	0	1	0	0	270	Husky format from PC logger
108513	1998-04-04 00:00:00	1998	4	4	0	0	0	0	-46.445	146.4467	8.4	212	very rough (4 - 6 m)	14	0	300m - 1km		1992	1		Near Gale (28-33)	315	12.8919	1016.06	Steaming	Bird	115082		Near (0-300m)	1	0	0	0	0	0	1	0	0	270	Husky format from PC logger
108514	1998-04-06 00:43:00	1998	4	6	0	43	0	0	-47.9828	145.559	3.8	102	moderate (1.25 - 2.50 m)	10.3	0	300m - 1km	34.652	2080	1	Rain	Near Gale (28-33)	270		1012	Steaming	Bird	110508		Near (0-300m)	1	0	0	0	0	0	1	0	0	90	Husky format from PC logger
108515	1998-04-06 00:43:00	1998	4	6	0	43	0	0	-47.9828	145.559	3.8	102	moderate (1.25 - 2.50 m)	10.3	0	300m - 1km	34.652	2080	1	Rain	Near Gale (28-33)	270		1012	Steaming	Bird	1060		Near (0-300m)	1	0	0	0	0	0	1	0	0	90	Husky format from PC logger
108516	1998-04-06 00:43:00	1998	4	6	0	43	0	0	-47.9828	145.559	3.8	102	moderate (1.25 - 2.50 m)	10.3	0	300m - 1km	34.652	2080	1	Rain	Near Gale (28-33)	270		1012	Steaming	Bird	1061		Near (0-300m)	1	0	0	0	0	0	1	0	0	90	Husky format from PC logger
108518	1998-04-06 00:43:00	1998	4	6	0	43	0	0	-47.9828	145.559	3.8	102	moderate (1.25 - 2.50 m)	10.3	0	300m - 1km	34.652	2080	1	Rain	Near Gale (28-33)	270		1012	Steaming	Bird	64438		Near (0-300m)	1	0	0	0	0	0	1	0	0	90	Husky format from PC logger
108519	1998-04-06 00:43:00	1998	4	6	0	43	0	0	-47.9828	145.559	3.8	102	moderate (1.25 - 2.50 m)	10.3	0	300m - 1km	34.652	2080	1	Rain	Near Gale (28-33)	270		1012	Steaming	Bird	1047		Near (0-300m)	1	0	0	0	0	0	1	0	0	180	Husky format from PC logger
108520	1998-04-06 00:43:00	1998	4	6	0	43	0	0	-47.9828	145.559	3.8	102	moderate (1.25 - 2.50 m)	10.3	0	300m - 1km	34.652	2080	1	Rain	Near Gale (28-33)	270		1012	Steaming	Bird	1029		Near (0-300m)	1	0	0	0	0	0	1	0	0	180	Husky format from PC logger
108419	1998-02-20 05:45:00	1998	2	20	5	45	0	0	-52.5667	123.5333	12	57	very rough (4 - 6 m)	5.8	0	300m - 1km			2	Drizzle	Strong Breeze (22-27)	270	6.2	979.7	Steaming	Bird	1073		Near (0-300m)	1	0	0	0	0	0	0	0	1		Stern count
108420	1998-02-20 05:45:00	1998	2	20	5	45	0	0	-52.5667	123.5333	12	57	very rough (4 - 6 m)	5.8	0	300m - 1km			2	Drizzle	Strong Breeze (22-27)	270	6.2	979.7	Steaming	Bird	115084		Near (0-300m)	2	0	0	0	0	0	2	0	0		Forward Quadrant
108421	1998-02-20 05:45:00	1998	2	20	5	45	0	0	-52.5667	123.5333	12	57	very rough (4 - 6 m)	5.8	0	300m - 1km			2	Drizzle	Strong Breeze (22-27)	270	6.2	979.7	Steaming	Bird	115084		Near (0-300m)	1	0	0	0	0	0	0	0	0		Spot Observation
108422	1998-02-20 07:00:00	1998	2	20	7	0	0	0	-52.4167	123.9833	14	59	moderate (1.25 - 2.50 m)	6.7	0	Unrestricted visibility			2	Fog	Strong Breeze (22-27)	302	6.8	979.6	Steaming	Bird	66472		Near (0-300m)	2	0	0	0	0	0	2	0	0		Forward Quadrant
108423	1998-02-20 07:00:00	1998	2	20	7	0	0	0	-52.4167	123.9833	14	59	moderate (1.25 - 2.50 m)	6.7	0	Unrestricted visibility			2	Fog	Strong Breeze (22-27)	302	6.8	979.6	Steaming	Bird	66472		Near (0-300m)	1	0	0	0	0	0	1	0	0		Stern count
108424	1998-02-20 07:00:00	1998	2	20	7	0	0	0	-52.4167	123.9833	14	59	moderate (1.25 - 2.50 m)	6.7	0	Unrestricted visibility			2	Fog	Strong Breeze (22-27)	302	6.8	979.6	Steaming	Bird	66472		Near (0-300m)	5	0	0	0	0	0	0	0	5		Spot Observation
108425	1998-02-20 07:00:00	1998	2	20	7	0	0	0	-52.4167	123.9833	14	59	moderate (1.25 - 2.50 m)	6.7	0	Unrestricted visibility			2	Fog	Strong Breeze (22-27)	302	6.8	979.6	Steaming	Bird			Near (0-300m)	1	0	0	0	0	0	1	0	0		Forward Quadrant
108426	1998-02-20 07:00:00	1998	2	20	7	0	0	0	-52.4167	123.9833	14	59	moderate (1.25 - 2.50 m)	6.7	0	Unrestricted visibility			2	Fog	Strong Breeze (22-27)	302	6.8	979.6	Steaming	Bird			Near (0-300m)	1	0	0	0	0	0	1	0	0		Spot Observation
108427	1998-02-20 07:00:00	1998	2	20	7	0	0	0	-52.4167	123.9833	14	59	moderate (1.25 - 2.50 m)	6.7	0	Unrestricted visibility			2	Fog	Strong Breeze (22-27)	302	6.8	979.6	Steaming	Bird			Near (0-300m)	1	0	0	0	0	0	0	0	1		Stern count
107862	1997-09-27 04:15:00	1997	9	27	4	15	0	0	-52.2167	139.7167	7	238	rough (2.50 - 4 m)	4.5	0	Unrestricted visibility			2	No precipitation/ clear	Near Gale (28-33)	269	3.5	1005.7	Steaming	Bird	1076		Near (0-300m)	1	0	0	0	0	0	1	0	0		Forward Quadrant
107863	1997-09-27 04:15:00	1997	9	27	4	15	0	0	-52.2167	139.7167	7	238	rough (2.50 - 4 m)	4.5	0	Unrestricted visibility			2	No precipitation/ clear	Near Gale (28-33)	269	3.5	1005.7	Steaming	Bird	1076		Near (0-300m)	4	0	0	0	0	0	4	0	0		Stern count
107864	1997-09-27 04:15:00	1997	9	27	4	15	0	0	-52.2167	139.7167	7	238	rough (2.50 - 4 m)	4.5	0	Unrestricted visibility			2	No precipitation/ clear	Near Gale (28-33)	269	3.5	1005.7	Steaming	Bird	1057		Near (0-300m)	1	0	0	0	0	0	1	0	0		Stern count
107865	1997-09-27 05:12:00	1997	9	27	5	12	0	0	-52.2833	139.5667	4	240	rough (2.50 - 4 m)	4.4	0	Unrestricted visibility			1	No precipitation/ clear	Fresh Breeze (17-21)	271	3.7	1006.6	Steaming	Bird	110508		Near (0-300m)	1	0	0	0	0	0	1	0	0		Forward Quadrant
107866	1997-09-27 05:12:00	1997	9	27	5	12	0	0	-52.2833	139.5667	4	240	rough (2.50 - 4 m)	4.4	0	Unrestricted visibility			1	No precipitation/ clear	Fresh Breeze (17-21)	271	3.7	1006.6	Steaming	Bird	66472			6	0	0	0	0	0	0	0	0		Spot Observation
107867	1997-09-27 05:12:00	1997	9	27	5	12	0	0	-52.2833	139.5667	4	240	rough (2.50 - 4 m)	4.4	0	Unrestricted visibility			1	No precipitation/ clear	Fresh Breeze (17-21)	271	3.7	1006.6	Steaming	Bird	1076		Near (0-300m)	2	0	0	0	0	0	2	0	0		Stern count
107868	1997-09-27 05:12:00	1997	9	27	5	12	0	0	-52.2833	139.5667	4	240	rough (2.50 - 4 m)	4.4	0	Unrestricted visibility			1	No precipitation/ clear	Fresh Breeze (17-21)	271	3.7	1006.6	Steaming	Bird	1076			1	0	0	0	0	0	0	0	0		Spot Observation
107869	1997-09-27 05:12:00	1997	9	27	5	12	0	0	-52.2833	139.5667	4	240	rough (2.50 - 4 m)	4.4	0	Unrestricted visibility			1	No precipitation/ clear	Fresh Breeze (17-21)	271	3.7	1006.6	Steaming	Bird	1057			1	0	0	0	0	0	0	0	0		Spot Observation
107870	1997-09-27 05:12:00	1997	9	27	5	12	0	0	-52.2833	139.5667	4	240	rough (2.50 - 4 m)	4.4	0	Unrestricted visibility			1	No precipitation/ clear	Fresh Breeze (17-21)	271	3.7	1006.6	Steaming	Bird			Middle 300-1000 m	4	0	0	0	0	0	4	0	0		Stern count
107871	1997-09-27 07:00:00	1997	9	27	7	0	0	0	-52.95	139.1167	7	240	rough (2.50 - 4 m)	4.5	0	3 km			1	No precipitation/ clear	Near Gale (28-33)	299	4.7	1006.5	Steaming	Bird				2	0	0	0	0	0	2	0	0		Stern count
107872	1997-09-27 07:00:00	1997	9	27	7	0	0	0	-52.95	139.1167	7	240	rough (2.50 - 4 m)	4.5	0	3 km			1	No precipitation/ clear	Near Gale (28-33)	299	4.7	1006.5	Steaming	Bird	1075			4	0	0	0	0	0	4	0	0		Forward Quadrant
107873	1997-09-27 22:00:00	1997	9	27	22	0	0	0	-53.8	136.0333	9	239	high (6 - 9 m)	3.1	0	Unrestricted visibility			2	No precipitation/ clear	Fresh Breeze (17-21)	290	4.1	1007	Steaming	Bird	1057	Adult	Near (0-300m)	3	0	0	0	0	0	0	3	0		Forward Quadrant
107874	1997-09-27 22:00:00	1997	9	27	22	0	0	0	-53.8	136.0333	9	239	high (6 - 9 m)	3.1	0	Unrestricted visibility			2	No precipitation/ clear	Fresh Breeze (17-21)	290	4.1	1007	Steaming	Bird	1057	Adult	Near (0-300m)	8	0	0	0	0	0	0	0	8		Stern count
107875	1997-09-27 22:00:00	1997	9	27	22	0	0	0	-53.8	136.0333	9	239	high (6 - 9 m)	3.1	0	Unrestricted visibility			2	No precipitation/ clear	Fresh Breeze (17-21)	290	4.1	1007	Steaming	Bird	1058	Adult	Near (0-300m)	1	0	0	0	0	0	0	1	0		Forward Quadrant
107876	1997-09-27 22:00:00	1997	9	27	22	0	0	0	-53.8	136.0333	9	239	high (6 - 9 m)	3.1	0	Unrestricted visibility			2	No precipitation/ clear	Fresh Breeze (17-21)	290	4.1	1007	Steaming	Bird			Near (0-300m)	1	0	0	0	0	0	0	1	0		Forward Quadrant
107877	1997-09-27 23:03:00	1997	9	27	23	3	0	0	-53.9	135.7833	9	242	very rough (4 - 6 m)	3.1	0	Unrestricted visibility			2	No precipitation/ clear	Near Gale (28-33)	340	4.1	1005.5	Steaming	Bird	1076		Near (0-300m)	1	0	0	0	0	0	1	0	0		Forward Quadrant
107878	1997-09-27 23:03:00	1997	9	27	23	3	0	0	-53.9	135.7833	9	242	very rough (4 - 6 m)	3.1	0	Unrestricted visibility			2	No precipitation/ clear	Near Gale (28-33)	340	4.1	1005.5	Steaming	Bird	1057		Near (0-300m)	1	0	0	0	0	0	1	0	0		Forward Quadrant
107879	1997-09-27 23:03:00	1997	9	27	23	3	0	0	-53.9	135.7833	9	242	very rough (4 - 6 m)	3.1	0	Unrestricted visibility			2	No precipitation/ clear	Near Gale (28-33)	340	4.1	1005.5	Steaming	Bird	1057		Near (0-300m)	4	0	0	0	0	0	4	0	0		Forward Quadrant
107880	1997-09-27 23:03:00	1997	9	27	23	3	0	0	-53.9	135.7833	9	242	very rough (4 - 6 m)	3.1	0	Unrestricted visibility			2	No precipitation/ clear	Near Gale (28-33)	340	4.1	1005.5	Steaming	Bird	1057		Near (0-300m)	1	0	0	0	0	0	1	0	0		Forward Quadrant
107881	1997-09-27 23:03:00	1997	9	27	23	3	0	0	-53.9	135.7833	9	242	very rough (4 - 6 m)	3.1	0	Unrestricted visibility			2	No precipitation/ clear	Near Gale (28-33)	340	4.1	1005.5	Steaming	Bird	1057		Near (0-300m)	9	0	0	0	0	0	0	0	9		Stern count
107882	1997-09-27 23:03:00	1997	9	27	23	3	0	0	-53.9	135.7833	9	242	very rough (4 - 6 m)	3.1	0	Unrestricted visibility			2	No precipitation/ clear	Near Gale (28-33)	340	4.1	1005.5	Steaming	Bird	1058		Near (0-300m)	2	0	0	0	0	0	0	0	2		Stern count
107883	1997-09-28 00:00:00	1997	9	28	0	0	0	0	-54.1167	135.55	7	240	very rough (4 - 6 m)	2.9	0	6 km			2	No precipitation/ clear	Near Gale (28-33)	84	5.4	1005.5	Steaming	Bird	1057			4	0	0	0	0	0	0	0	0		Forward Quadrant
107885	1997-09-28 01:47:00	1997	9	28	1	47	0	0	-54.15	135.1833	8	240	rough (2.50 - 4 m)	3.1	0	6 km		4000	2	Drizzle	Near Gale (28-33)	333	5.3	988.5	Steaming	Bird	110508		Near (0-300m)	2	0	0	0	0	0	2	0	0		Forward Quadrant
107886	1997-09-28 01:47:00	1997	9	28	1	47	0	0	-54.15	135.1833	8	240	rough (2.50 - 4 m)	3.1	0	6 km		4000	2	Drizzle	Near Gale (28-33)	333	5.3	988.5	Steaming	Bird	110508		Near (0-300m)	1	0	0	0	0	0	1	0	0		Stern count
107887	1997-09-28 01:47:00	1997	9	28	1	47	0	0	-54.15	135.1833	8	240	rough (2.50 - 4 m)	3.1	0	6 km		4000	2	Drizzle	Near Gale (28-33)	333	5.3	988.5	Steaming	Bird	1076		Near (0-300m)	1	0	0	0	0	0	1	0	0		Stern count
107888	1997-09-28 01:47:00	1997	9	28	1	47	0	0	-54.15	135.1833	8	240	rough (2.50 - 4 m)	3.1	0	6 km		4000	2	Drizzle	Near Gale (28-33)	333	5.3	988.5	Steaming	Bird	1057		Near (0-300m)	1	0	0	0	0	0	1	0	0		Forward Quadrant
107889	1997-09-28 01:47:00	1997	9	28	1	47	0	0	-54.15	135.1833	8	240	rough (2.50 - 4 m)	3.1	0	6 km		4000	2	Drizzle	Near Gale (28-33)	333	5.3	988.5	Steaming	Bird	1057		Near (0-300m)	4	0	0	0	0	0	4	0	0		Stern count
107890	1997-09-28 02:21:00	1997	9	28	2	21	0	0	-54.2167	135.0333	7	240	very rough (4 - 6 m)	3.1	0	300m - 1km		4000	2	Fog	Gale (34-40)	341	5.6	986	Steaming	Bird	110508		Near (0-300m)	2	0	0	0	0	0	2	0	0		Forward Quadrant
107891	1997-09-28 02:21:00	1997	9	28	2	21	0	0	-54.2167	135.0333	7	240	very rough (4 - 6 m)	3.1	0	300m - 1km		4000	2	Fog	Gale (34-40)	341	5.6	986	Steaming	Bird	110508		Near (0-300m)	2	0	0	0	0	0	2	0	0		Spot Observation
107892	1997-09-28 02:21:00	1997	9	28	2	21	0	0	-54.2167	135.0333	7	240	very rough (4 - 6 m)	3.1	0	300m - 1km		4000	2	Fog	Gale (34-40)	341	5.6	986	Steaming	Bird	1057		Near (0-300m)	1	0	0	0	0	0	1	0	0		Forward Quadrant
107893	1997-09-28 02:21:00	1997	9	28	2	21	0	0	-54.2167	135.0333	7	240	very rough (4 - 6 m)	3.1	0	300m - 1km		4000	2	Fog	Gale (34-40)	341	5.6	986	Steaming	Bird	1057		Near (0-300m)	1	0	0	0	0	0	1	0	0		Spot Observation
107895	1997-09-28 08:00:00	1997	9	28	8	0	0	0	-54.7167	133.7333	7	270	very rough (4 - 6 m)	2.7	0	300m - 1km		4000	2	Fog	Gale (34-40)	320	3.1	981.3	Steaming	Bird	1076		Near (0-300m)	1	0	0	0	0	0	0	0	1		Stern count
107896	1997-09-28 08:00:00	1997	9	28	8	0	0	0	-54.7167	133.7333	7	270	very rough (4 - 6 m)	2.7	0	300m - 1km		4000	2	Fog	Gale (34-40)	320	3.1	981.3	Steaming	Bird	1057		Near (0-300m)	4	0	0	0	0	0	0	0	4		Stern count
107898	1997-09-28 23:00:00	1997	9	28	23	0	0	0	-55.1667	131.15	4	241	high (6 - 9 m)	3	0	300m - 1km		4000	1	No precipitation/ clear	Gale (34-40)	290	1.3	995	Steaming	Bird				0	0	0	0	0	0	0	0	0		null observation - no birds seen
107899	1997-09-29 01:00:00	1997	9	29	1	0	0	0	-55.25	130.8333	3	254	very rough (4 - 6 m)	3.4	0	Unrestricted visibility		4000	2	Drizzle	Strong Gale (41-47)	265	1.5	988.6	Steaming	Bird				0	0	0	0	0	0	0	0	0		null observation - no birds seen
107900	1997-09-29 02:00:00	1997	9	29	2	0	0	0	-55.2667	130.8167	1	250	high (6 - 9 m)	3.3	0	2 km		4000	2	Fog		269	1.5	986.8	Steaming	Bird				0	0	0	0	0	0	0	0	0		null observation - no birds seen
107901	1997-09-29 03:00:00	1997	9	29	3	0	0	0	-55.3	130.7167	3	252	very high (9 - 14 m)	3.5	0	2 km		4000	2	No precipitation/ clear	Storm (48-55)	270	1.3	987.9	Steaming	Bird	110508		Near (0-300m)	1	0	0	0	0	0	1	0	0		Spot Observation
107902	1997-09-29 03:00:00	1997	9	29	3	0	0	0	-55.3	130.7167	3	252	very high (9 - 14 m)	3.5	0	2 km		4000	2	No precipitation/ clear	Storm (48-55)	270	1.3	987.9	Steaming	Bird	1057		Near (0-300m)	1	0	0	0	0	0	1	0	0		Stern count
109715	1998-04-30 06:15:00	1998	4	30	6	15	0	0	-63.8403	78.9608	13.7	252	calm-rippled (0.00 - 0.10 m)	-1.6	9	300m - 1km		2500	2	No precipitation/ clear	Strong Breeze (22-27)	45	-9.8698	966	Steaming	Bird	1045		Near (0-300m)	2	0	0	0	0	0	2	0	0	315	Husky format from PC logger
109716	1998-04-30 06:15:00	1998	4	30	6	15	0	0	-63.8403	78.9608	13.7	252	calm-rippled (0.00 - 0.10 m)	-1.6	9	300m - 1km		2500	2	No precipitation/ clear	Strong Breeze (22-27)	45	-9.8698	966	Steaming	Bird	1045		Near (0-300m)	3	0	0	0	0	0	3	0	0	225	Husky format from PC logger
109718	1998-04-30 07:03:00	1998	4	30	7	3	0	0	-63.9657	78.74	14.7	210	calm-rippled (0.00 - 0.10 m)	-1.6	9	300m - 1km		2500	2	No precipitation/ clear	Strong Breeze (22-27)	45	-10.497	966	Steaming	Bird	1045		Near (0-300m)	1	0	0	0	0	0	1	0	0	315	Husky format from PC logger
109719	1998-04-30 07:03:00	1998	4	30	7	3	0	0	-63.9657	78.74	14.7	210	calm-rippled (0.00 - 0.10 m)	-1.6	9	300m - 1km		2500	2	No precipitation/ clear	Strong Breeze (22-27)	45	-10.497	966	Steaming	Bird	1045		Near (0-300m)	3	0	0	0	0	0	3	0	0	225	Husky format from PC logger
109720	1998-04-30 07:03:00	1998	4	30	7	3	0	0	-63.9657	78.74	14.7	210	calm-rippled (0.00 - 0.10 m)	-1.6	9	300m - 1km		2500	2	No precipitation/ clear	Strong Breeze (22-27)	45	-10.497	966	Steaming	Bird	1045		Near (0-300m)	1	0	0	1	0	0	0	0	0		Husky format from PC logger
109721	1998-04-30 07:03:00	1998	4	30	7	3	0	0	-63.9657	78.74	14.7	210	calm-rippled (0.00 - 0.10 m)	-1.6	9	300m - 1km		2500	2	No precipitation/ clear	Strong Breeze (22-27)	45	-10.497	966	Steaming	Bird	1030		Near (0-300m)	1	0	0	0	0	0	1	0	0	90	Husky format from PC logger
109723	1998-04-30 07:03:00	1998	4	30	7	3	0	0	-63.9657	78.74	14.7	210	calm-rippled (0.00 - 0.10 m)	-1.6	9	300m - 1km		2500	2	No precipitation/ clear	Strong Breeze (22-27)	45	-10.497	966	Steaming	Bird	1045		Near (0-300m)	1	0	0	0	0	0	1	0	0	225	Husky format from PC logger
109724	1998-04-30 07:03:00	1998	4	30	7	3	0	0	-63.9657	78.74	14.7	210	calm-rippled (0.00 - 0.10 m)	-1.6	9	300m - 1km		2500	2	No precipitation/ clear	Strong Breeze (22-27)	45	-10.497	966	Steaming	Bird	1045		Near (0-300m)	1	0	0	0	0	0	1	0	0	315	Husky format from PC logger
109725	1998-04-30 07:03:00	1998	4	30	7	3	0	0	-63.9657	78.74	14.7	210	calm-rippled (0.00 - 0.10 m)	-1.6	9	300m - 1km		2500	2	No precipitation/ clear	Strong Breeze (22-27)	45	-10.497	966	Steaming	Bird	1045		Near (0-300m)	1	0	0	0	0	0	1	0	0	90	Husky format from PC logger
109726	1998-04-30 07:03:00	1998	4	30	7	3	0	0	-63.9657	78.74	14.7	210	calm-rippled (0.00 - 0.10 m)	-1.6	9	300m - 1km		2500	2	No precipitation/ clear	Strong Breeze (22-27)	45	-10.497	966	Steaming	Bird	1030		Near (0-300m)	1	0	0	0	0	0	1	0	0	90	Husky format from PC logger
109727	1998-04-30 07:16:00	1998	4	30	7	16	0	0	-64.0057	78.6877	14.7	210	calm-rippled (0.00 - 0.10 m)	-1.6	9	300m - 1km		2500	2	No precipitation/ clear	Strong Breeze (22-27)	45	-10.8167	966	Steaming	Bird	1030		Near (0-300m)	2	0	0	0	0	0	2	0	0	270	Husky format from PC logger
109728	1998-04-30 07:16:00	1998	4	30	7	16	0	0	-64.0057	78.6877	14.7	210	calm-rippled (0.00 - 0.10 m)	-1.6	9	300m - 1km		2500	2	No precipitation/ clear	Strong Breeze (22-27)	45	-10.8167	966	Steaming	Bird	1045		Near (0-300m)	1	0	0	0	0	0	1	0	0	180	Husky format from PC logger
109729	1998-04-30 07:16:00	1998	4	30	7	16	0	0	-64.0057	78.6877	14.7	210	calm-rippled (0.00 - 0.10 m)	-1.6	9	300m - 1km		2500	2	No precipitation/ clear	Strong Breeze (22-27)	45	-10.8167	966	Steaming	Bird	1045		Near (0-300m)	2	0	0	0	0	0	2	0	0	180	Husky format from PC logger
109730	1998-04-30 07:16:00	1998	4	30	7	16	0	0	-64.0057	78.6877	14.7	210	calm-rippled (0.00 - 0.10 m)	-1.6	9	300m - 1km		2500	2	No precipitation/ clear	Strong Breeze (22-27)	45	-10.8167	966	Steaming	Bird	1045		Near (0-300m)	4	0	0	0	0	0	4	0	0	225	Husky format from PC logger
109732	1998-04-30 07:16:00	1998	4	30	7	16	0	0	-64.0057	78.6877	14.7	210	calm-rippled (0.00 - 0.10 m)	-1.6	9	300m - 1km		2500	2	No precipitation/ clear	Strong Breeze (22-27)	45	-10.8167	966	Steaming	Bird	1030		Near (0-300m)	1	0	0	0	0	0	1	0	0	225	Husky format from PC logger
109733	1998-04-30 07:16:00	1998	4	30	7	16	0	0	-64.0057	78.6877	14.7	210	calm-rippled (0.00 - 0.10 m)	-1.6	9	300m - 1km		2500	2	No precipitation/ clear	Strong Breeze (22-27)	45	-10.8167	966	Steaming	Bird	1045		Near (0-300m)	1	0	0	0	0	0	1	0	0	225	Husky format from PC logger
109734	1998-04-30 07:16:00	1998	4	30	7	16	0	0	-64.0057	78.6877	14.7	210	calm-rippled (0.00 - 0.10 m)	-1.6	9	300m - 1km		2500	2	No precipitation/ clear	Strong Breeze (22-27)	45	-10.8167	966	Steaming	Bird	1030		Near (0-300m)	1	0	0	0	0	0	1	0	0	0	Husky format from PC logger
109735	1998-04-30 07:16:00	1998	4	30	7	16	0	0	-64.0057	78.6877	14.7	210	calm-rippled (0.00 - 0.10 m)	-1.6	9	300m - 1km		2500	2	No precipitation/ clear	Strong Breeze (22-27)	45	-10.8167	966	Steaming	Bird	1030		Near (0-300m)	1	0	0	0	0	0	1	0	0	0	Husky format from PC logger
109736	1998-04-30 07:16:00	1998	4	30	7	16	0	0	-64.0057	78.6877	14.7	210	calm-rippled (0.00 - 0.10 m)	-1.6	9	300m - 1km		2500	2	No precipitation/ clear	Strong Breeze (22-27)	45	-10.8167	966	Steaming	Bird	1030		Near (0-300m)	1	0	0	0	0	0	1	0	0	180	Husky format from PC logger
109737	1998-04-30 07:31:00	1998	4	30	7	31	0	0	-64.0485	78.6318	14.7	210	calm-rippled (0.00 - 0.10 m)	-1.6	9	300m - 1km		2500	2	No precipitation/ clear	Strong Breeze (22-27)	45	-10.9837	966	Steaming	Bird	1030		Near (0-300m)	1	0	0	0	0	0	1	0	0	225	Husky format from PC logger
109637	1998-04-30 03:40:00	1998	4	30	3	40	0	0	-63.5665	79.9112	9.7	240	calm-glassy	-1.6	9	300m - 1km		2500	2	No precipitation/ clear	Moderate Breeze (11-16)	45	-10.5266	970	Steaming	Bird	1045		Near (0-300m)	2	0	0	0	0	0	2	0	0	180	Husky format from PC logger
109638	1998-04-30 03:40:00	1998	4	30	3	40	0	0	-63.5665	79.9112	9.7	240	calm-glassy	-1.6	9	300m - 1km		2500	2	No precipitation/ clear	Moderate Breeze (11-16)	45	-10.5266	970	Steaming	Bird	1030		Near (0-300m)	2	0	0	0	0	0	2	0	0	0	Husky format from PC logger
109639	1998-04-30 03:40:00	1998	4	30	3	40	0	0	-63.5665	79.9112	9.7	240	calm-glassy	-1.6	9	300m - 1km		2500	2	No precipitation/ clear	Moderate Breeze (11-16)	45	-10.5266	970	Steaming	Bird	1030		Near (0-300m)	1	0	0	0	0	0	1	0	0	0	Husky format from PC logger
109640	1998-04-30 03:40:00	1998	4	30	3	40	0	0	-63.5665	79.9112	9.7	240	calm-glassy	-1.6	9	300m - 1km		2500	2	No precipitation/ clear	Moderate Breeze (11-16)	45	-10.5266	970	Steaming	Bird	1030		Near (0-300m)	2	0	0	0	0	0	2	0	0	0	Husky format from PC logger
109641	1998-04-30 03:40:00	1998	4	30	3	40	0	0	-63.5665	79.9112	9.7	240	calm-glassy	-1.6	9	300m - 1km		2500	2	No precipitation/ clear	Moderate Breeze (11-16)	45	-10.5266	970	Steaming	Bird	1030		Near (0-300m)	1	0	0	0	0	0	1	0	0	0	Husky format from PC logger
109642	1998-04-30 03:40:00	1998	4	30	3	40	0	0	-63.5665	79.9112	9.7	240	calm-glassy	-1.6	9	300m - 1km		2500	2	No precipitation/ clear	Moderate Breeze (11-16)	45	-10.5266	970	Steaming	Bird	1086		Near (0-300m)	2	0	0	2	0	0	0	0	0		Husky format from PC logger
109643	1998-04-30 03:40:00	1998	4	30	3	40	0	0	-63.5665	79.9112	9.7	240	calm-glassy	-1.6	9	300m - 1km		2500	2	No precipitation/ clear	Moderate Breeze (11-16)	45	-10.5266	970	Steaming	Bird	1045		Near (0-300m)	1	0	0	0	0	0	1	0	0	225	Husky format from PC logger
109644	1998-04-30 03:40:00	1998	4	30	3	40	0	0	-63.5665	79.9112	9.7	240	calm-glassy	-1.6	9	300m - 1km		2500	2	No precipitation/ clear	Moderate Breeze (11-16)	45	-10.5266	970	Steaming	Bird	1045		Near (0-300m)	1	0	0	0	0	0	1	0	0	270	Husky format from PC logger
109645	1998-04-30 03:40:00	1998	4	30	3	40	0	0	-63.5665	79.9112	9.7	240	calm-glassy	-1.6	9	300m - 1km		2500	2	No precipitation/ clear	Moderate Breeze (11-16)	45	-10.5266	970	Steaming	Bird	1045		Near (0-300m)	1	0	0	0	0	0	1	0	0	270	Husky format from PC logger
109646	1998-04-30 03:40:00	1998	4	30	3	40	0	0	-63.5665	79.9112	9.7	240	calm-glassy	-1.6	9	300m - 1km		2500	2	No precipitation/ clear	Moderate Breeze (11-16)	45	-10.5266	970	Steaming	Bird	1030		Near (0-300m)	1	0	0	0	0	0	1	0	0	180	Husky format from PC logger
109647	1998-04-30 03:52:00	1998	4	30	3	52	0	0	-63.5905	79.8458	9.7	240	calm-glassy	-1.6	9	300m - 1km		2500	2	No precipitation/ clear	Moderate Breeze (11-16)	45	-10.3513	970	Steaming	Bird	1086		Near (0-300m)	6	0	0	6	0	0	0	0	0		Husky format from PC logger
109648	1998-04-30 03:52:00	1998	4	30	3	52	0	0	-63.5905	79.8458	9.7	240	calm-glassy	-1.6	9	300m - 1km		2500	2	No precipitation/ clear	Moderate Breeze (11-16)	45	-10.3513	970	Steaming	Bird	1030		Near (0-300m)	1	0	0	0	0	0	1	0	0	270	Husky format from PC logger
109649	1998-04-30 03:52:00	1998	4	30	3	52	0	0	-63.5905	79.8458	9.7	240	calm-glassy	-1.6	9	300m - 1km		2500	2	No precipitation/ clear	Moderate Breeze (11-16)	45	-10.3513	970	Steaming	Bird	1045		Near (0-300m)	1	0	0	0	0	0	1	0	0	0	Husky format from PC logger
109650	1998-04-30 03:52:00	1998	4	30	3	52	0	0	-63.5905	79.8458	9.7	240	calm-glassy	-1.6	9	300m - 1km		2500	2	No precipitation/ clear	Moderate Breeze (11-16)	45	-10.3513	970	Steaming	Bird	1030		Near (0-300m)	1	0	0	0	0	0	1	0	0	225	Husky format from PC logger
109651	1998-04-30 03:52:00	1998	4	30	3	52	0	0	-63.5905	79.8458	9.7	240	calm-glassy	-1.6	9	300m - 1km		2500	2	No precipitation/ clear	Moderate Breeze (11-16)	45	-10.3513	970	Steaming	Bird	1030		Near (0-300m)	3	0	0	0	0	0	3	0	0	225	Husky format from PC logger
109652	1998-04-30 03:52:00	1998	4	30	3	52	0	0	-63.5905	79.8458	9.7	240	calm-glassy	-1.6	9	300m - 1km		2500	2	No precipitation/ clear	Moderate Breeze (11-16)	45	-10.3513	970	Steaming	Bird	1030		Near (0-300m)	1	0	0	0	0	0	1	0	0	225	Husky format from PC logger
109653	1998-04-30 03:52:00	1998	4	30	3	52	0	0	-63.5905	79.8458	9.7	240	calm-glassy	-1.6	9	300m - 1km		2500	2	No precipitation/ clear	Moderate Breeze (11-16)	45	-10.3513	970	Steaming	Bird	1030		Near (0-300m)	4	0	0	0	0	0	4	0	0	225	Husky format from PC logger
109654	1998-04-30 03:52:00	1998	4	30	3	52	0	0	-63.5905	79.8458	9.7	240	calm-glassy	-1.6	9	300m - 1km		2500	2	No precipitation/ clear	Moderate Breeze (11-16)	45	-10.3513	970	Steaming	Bird	1045		Near (0-300m)	1	0	0	0	0	0	1	0	0	225	Husky format from PC logger
109125	1998-04-24 01:31:00	1998	4	24	1	31	0	0	-63.019	127.608	12	260	slight (0.50 - 1.25 m)	-0.4	0	10 km	33.9076	2490	1	No precipitation/ clear	Fresh Breeze (17-21)	270	-0.824492	980	Steaming	Bird	1057		Near (0-300m)	1	0	0	0	0	0	1	0	0	270	Husky format from PC logger
109126	1998-04-24 03:26:00	1998	4	24	3	26	0	0	-63.0207	126.6127	13.6	270	slight (0.50 - 1.25 m)	-0.4	0	10 km		2500	1	No precipitation/ clear	Fresh Breeze (17-21)	270		980	Steaming	Bird	1058		Near (0-300m)	1	0	0	0	0	0	1	0	0	270	Husky format from PC logger
109127	1998-04-24 03:26:00	1998	4	24	3	26	0	0	-63.0207	126.6127	13.6	270	slight (0.50 - 1.25 m)	-0.4	0	10 km		2500	1	No precipitation/ clear	Fresh Breeze (17-21)	270		980	Steaming	Bird	115082		Near (0-300m)	1	0	0	0	0	0	1	0	0	180	Husky format from PC logger
109028	1998-04-23 00:31:00	1998	4	23	0	31	0	0	-63.0135	136.1913	4	320	rough (2.50 - 4 m)	-0.1	0	300m - 1km	33.893	2190	2	No precipitation/ clear	Strong Breeze (22-27)	315	-0.555339	974	Steaming	Bird	1030		Near (0-300m)	1	0	0	0	0	0	1	0	0	180	Husky format from PC logger
109029	1998-04-23 00:31:00	1998	4	23	0	31	0	0	-63.0135	136.1913	4	320	rough (2.50 - 4 m)	-0.1	0	300m - 1km	33.893	2190	2	No precipitation/ clear	Strong Breeze (22-27)	315	-0.555339	974	Steaming	Bird	115082		Near (0-300m)	3	0	0	0	0	0	3	0	0	180	Husky format from PC logger
109030	1998-04-23 00:31:00	1998	4	23	0	31	0	0	-63.0135	136.1913	4	320	rough (2.50 - 4 m)	-0.1	0	300m - 1km	33.893	2190	2	No precipitation/ clear	Strong Breeze (22-27)	315	-0.555339	974	Steaming	Bird	1057		Near (0-300m)	1	0	0	0	0	0	1	0	0	180	Husky format from PC logger
109031	1998-04-23 00:31:00	1998	4	23	0	31	0	0	-63.0135	136.1913	4	320	rough (2.50 - 4 m)	-0.1	0	300m - 1km	33.893	2190	2	No precipitation/ clear	Strong Breeze (22-27)	315	-0.555339	974	Steaming	Bird	115082		Near (0-300m)	1	0	0	0	0	0	1	0	0	180	Husky format from PC logger
109032	1998-04-23 00:31:00	1998	4	23	0	31	0	0	-63.0135	136.1913	4	320	rough (2.50 - 4 m)	-0.1	0	300m - 1km	33.893	2190	2	No precipitation/ clear	Strong Breeze (22-27)	315	-0.555339	974	Steaming	Bird	1030		Near (0-300m)	2	0	0	0	0	0	2	0	0	180	Husky format from PC logger
109033	1998-04-23 00:31:00	1998	4	23	0	31	0	0	-63.0135	136.1913	4	320	rough (2.50 - 4 m)	-0.1	0	300m - 1km	33.893	2190	2	No precipitation/ clear	Strong Breeze (22-27)	315	-0.555339	974	Steaming	Bird	115082		Near (0-300m)	1	0	0	0	0	0	1	0	0	180	Husky format from PC logger
109034	1998-04-23 00:31:00	1998	4	23	0	31	0	0	-63.0135	136.1913	4	320	rough (2.50 - 4 m)	-0.1	0	300m - 1km	33.893	2190	2	No precipitation/ clear	Strong Breeze (22-27)	315	-0.555339	974	Steaming	Bird	1076		Near (0-300m)	1	0	0	0	0	0	1	0	0	180	Husky format from PC logger
109035	1998-04-23 00:31:00	1998	4	23	0	31	0	0	-63.0135	136.1913	4	320	rough (2.50 - 4 m)	-0.1	0	300m - 1km	33.893	2190	2	No precipitation/ clear	Strong Breeze (22-27)	315	-0.555339	974	Steaming	Bird	115082		Near (0-300m)	4	0	0	0	0	0	4	0	0	0	Husky format from PC logger
109036	1998-04-23 00:31:00	1998	4	23	0	31	0	0	-63.0135	136.1913	4	320	rough (2.50 - 4 m)	-0.1	0	300m - 1km	33.893	2190	2	No precipitation/ clear	Strong Breeze (22-27)	315	-0.555339	974	Steaming	Bird	115082		Near (0-300m)	1	0	0	0	0	0	1	0	0	180	Husky format from PC logger
109037	1998-04-23 00:31:00	1998	4	23	0	31	0	0	-63.0135	136.1913	4	320	rough (2.50 - 4 m)	-0.1	0	300m - 1km	33.893	2190	2	No precipitation/ clear	Strong Breeze (22-27)	315	-0.555339	974	Steaming	Bird	1057		Near (0-300m)	4	0	0	0	0	0	4	0	0	270	Husky format from PC logger
109038	1998-04-23 01:57:00	1998	4	23	1	57	0	0	-62.9213	135.8295	5.2	293	moderate (1.25 - 2.50 m)	-0.1	0	300m - 1km	33.878	2205	2	No precipitation/ clear	Strong Breeze (22-27)	315	-0.745169	974	Steaming	Bird	115082		Near (0-300m)	1	0	0	0	0	0	1	0	0	0	Husky format from PC logger
109039	1998-04-23 01:57:00	1998	4	23	1	57	0	0	-62.9213	135.8295	5.2	293	moderate (1.25 - 2.50 m)	-0.1	0	300m - 1km	33.878	2205	2	No precipitation/ clear	Strong Breeze (22-27)	315	-0.745169	974	Steaming	Bird	1059		Near (0-300m)	1	0	0	0	0	0	1	0	0	180	Husky format from PC logger
109040	1998-04-23 01:57:00	1998	4	23	1	57	0	0	-62.9213	135.8295	5.2	293	moderate (1.25 - 2.50 m)	-0.1	0	300m - 1km	33.878	2205	2	No precipitation/ clear	Strong Breeze (22-27)	315	-0.745169	974	Steaming	Bird	110508		Near (0-300m)	1	0	0	0	0	0	1	0	0	0	Husky format from PC logger
109041	1998-04-23 01:57:00	1998	4	23	1	57	0	0	-62.9213	135.8295	5.2	293	moderate (1.25 - 2.50 m)	-0.1	0	300m - 1km	33.878	2205	2	No precipitation/ clear	Strong Breeze (22-27)	315	-0.745169	974	Steaming	Bird	115082		Near (0-300m)	1	0	0	0	0	0	1	0	0	180	Husky format from PC logger
109042	1998-04-23 01:57:00	1998	4	23	1	57	0	0	-62.9213	135.8295	5.2	293	moderate (1.25 - 2.50 m)	-0.1	0	300m - 1km	33.878	2205	2	No precipitation/ clear	Strong Breeze (22-27)	315	-0.745169	974	Steaming	Bird	115082		Near (0-300m)	1	0	0	0	0	0	1	0	0	0	Husky format from PC logger
109044	1998-04-23 01:57:00	1998	4	23	1	57	0	0	-62.9213	135.8295	5.2	293	moderate (1.25 - 2.50 m)	-0.1	0	300m - 1km	33.878	2205	2	No precipitation/ clear	Strong Breeze (22-27)	315	-0.745169	974	Steaming	Bird	1030		Near (0-300m)	1	0	0	0	0	0	1	0	0	180	Husky format from PC logger
109045	1998-04-23 01:57:00	1998	4	23	1	57	0	0	-62.9213	135.8295	5.2	293	moderate (1.25 - 2.50 m)	-0.1	0	300m - 1km	33.878	2205	2	No precipitation/ clear	Strong Breeze (22-27)	315	-0.745169	974	Steaming	Bird	115082		Near (0-300m)	1	0	0	0	0	0	1	0	0	0	Husky format from PC logger
109046	1998-04-23 01:57:00	1998	4	23	1	57	0	0	-62.9213	135.8295	5.2	293	moderate (1.25 - 2.50 m)	-0.1	0	300m - 1km	33.878	2205	2	No precipitation/ clear	Strong Breeze (22-27)	315	-0.745169	974	Steaming	Bird	66972		Near (0-300m)	1	0	0	0	0	0	1	0	0	180	Husky format from PC logger
109048	1998-04-23 03:13:00	1998	4	23	3	13	0	0	-62.837	135.4442	5.2	293	moderate (1.25 - 2.50 m)	0	0	300m - 1km	33.876	1661	2	No precipitation/ clear	Fresh Breeze (17-21)	315	-0.933305	975	Steaming	Bird	1059		Near (0-300m)	1	0	0	0	0	0	1	0	0	0	Husky format from PC logger
109049	1998-04-23 03:13:00	1998	4	23	3	13	0	0	-62.837	135.4442	5.2	293	moderate (1.25 - 2.50 m)	0	0	300m - 1km	33.876	1661	2	No precipitation/ clear	Fresh Breeze (17-21)	315	-0.933305	975	Steaming	Bird	115082		Near (0-300m)	1	0	0	0	0	0	1	0	0	180	Husky format from PC logger
109050	1998-04-23 03:13:00	1998	4	23	3	13	0	0	-62.837	135.4442	5.2	293	moderate (1.25 - 2.50 m)	0	0	300m - 1km	33.876	1661	2	No precipitation/ clear	Fresh Breeze (17-21)	315	-0.933305	975	Steaming	Bird	1057		Near (0-300m)	1	0	0	0	0	0	1	0	0	180	Husky format from PC logger
109051	1998-04-23 03:13:00	1998	4	23	3	13	0	0	-62.837	135.4442	5.2	293	moderate (1.25 - 2.50 m)	0	0	300m - 1km	33.876	1661	2	No precipitation/ clear	Fresh Breeze (17-21)	315	-0.933305	975	Steaming	Bird	115082		Near (0-300m)	1	0	0	0	0	0	1	0	0	180	Husky format from PC logger
109053	1998-04-23 03:13:00	1998	4	23	3	13	0	0	-62.837	135.4442	5.2	293	moderate (1.25 - 2.50 m)	0	0	300m - 1km	33.876	1661	2	No precipitation/ clear	Fresh Breeze (17-21)	315	-0.933305	975	Steaming	Bird	115082		Near (0-300m)	1	0	0	0	0	0	1	0	0	270	Husky format from PC logger
109054	1998-04-23 03:13:00	1998	4	23	3	13	0	0	-62.837	135.4442	5.2	293	moderate (1.25 - 2.50 m)	0	0	300m - 1km	33.876	1661	2	No precipitation/ clear	Fresh Breeze (17-21)	315	-0.933305	975	Steaming	Bird	1057		Near (0-300m)	3	0	0	0	0	0	3	0	0	315	Husky format from PC logger
109056	1998-04-23 03:13:00	1998	4	23	3	13	0	0	-62.837	135.4442	5.2	293	moderate (1.25 - 2.50 m)	0	0	300m - 1km	33.876	1661	2	No precipitation/ clear	Fresh Breeze (17-21)	315	-0.933305	975	Steaming	Bird	115082		Near (0-300m)	4	0	0	0	0	0	4	0	0	90	Husky format from PC logger
109057	1998-04-23 03:13:00	1998	4	23	3	13	0	0	-62.837	135.4442	5.2	293	moderate (1.25 - 2.50 m)	0	0	300m - 1km	33.876	1661	2	No precipitation/ clear	Fresh Breeze (17-21)	315	-0.933305	975	Steaming	Bird	1055		Near (0-300m)	1	0	0	0	0	0	1	0	0	135	Husky format from PC logger
109058	1998-04-23 04:04:00	1998	4	23	4	4	0	0	-62.793	135.1757	7	290	moderate (1.25 - 2.50 m)	0	0	300m - 1km	33.882	2228	2	No precipitation/ clear	Fresh Breeze (17-21)	315	-0.954068	975	Steaming	Bird	1057		Near (0-300m)	4	0	0	0	0	0	4	0	0	315	Husky format from PC logger
109059	1998-04-23 04:04:00	1998	4	23	4	4	0	0	-62.793	135.1757	7	290	moderate (1.25 - 2.50 m)	0	0	300m - 1km	33.882	2228	2	No precipitation/ clear	Fresh Breeze (17-21)	315	-0.954068	975	Steaming	Bird	1057		Near (0-300m)	2	0	0	0	0	0	2	0	0	135	Husky format from PC logger
109060	1998-04-23 04:04:00	1998	4	23	4	4	0	0	-62.793	135.1757	7	290	moderate (1.25 - 2.50 m)	0	0	300m - 1km	33.882	2228	2	No precipitation/ clear	Fresh Breeze (17-21)	315	-0.954068	975	Steaming	Bird	1059		Near (0-300m)	2	0	0	0	0	0	2	0	0	135	Husky format from PC logger
109061	1998-04-23 04:04:00	1998	4	23	4	4	0	0	-62.793	135.1757	7	290	moderate (1.25 - 2.50 m)	0	0	300m - 1km	33.882	2228	2	No precipitation/ clear	Fresh Breeze (17-21)	315	-0.954068	975	Steaming	Bird	115082		Near (0-300m)	1	0	0	0	0	0	1	0	0	135	Husky format from PC logger
109062	1998-04-23 04:04:00	1998	4	23	4	4	0	0	-62.793	135.1757	7	290	moderate (1.25 - 2.50 m)	0	0	300m - 1km	33.882	2228	2	No precipitation/ clear	Fresh Breeze (17-21)	315	-0.954068	975	Steaming	Bird	115082		Near (0-300m)	2	0	0	0	0	0	2	0	0	135	Husky format from PC logger
109063	1998-04-23 04:04:00	1998	4	23	4	4	0	0	-62.793	135.1757	7	290	moderate (1.25 - 2.50 m)	0	0	300m - 1km	33.882	2228	2	No precipitation/ clear	Fresh Breeze (17-21)	315	-0.954068	975	Steaming	Bird	115082		Near (0-300m)	1	0	0	0	0	0	1	0	0	135	Husky format from PC logger
109064	1998-04-23 04:04:00	1998	4	23	4	4	0	0	-62.793	135.1757	7	290	moderate (1.25 - 2.50 m)	0	0	300m - 1km	33.882	2228	2	No precipitation/ clear	Fresh Breeze (17-21)	315	-0.954068	975	Steaming	Bird	1059		Near (0-300m)	1	0	0	0	0	0	1	0	0	135	Husky format from PC logger
109066	1998-04-23 04:04:00	1998	4	23	4	4	0	0	-62.793	135.1757	7	290	moderate (1.25 - 2.50 m)	0	0	300m - 1km	33.882	2228	2	No precipitation/ clear	Fresh Breeze (17-21)	315	-0.954068	975	Steaming	Bird	115082		Near (0-300m)	1	0	0	0	0	0	1	0	0	90	Husky format from PC logger
108428	1998-02-20 07:00:00	1998	2	20	7	0	0	0	-52.4167	123.9833	14	59	moderate (1.25 - 2.50 m)	6.7	0	Unrestricted visibility			2	Fog	Strong Breeze (22-27)	302	6.8	979.6	Steaming	Bird	115084		Near (0-300m)	1	0	0	0	0	0	1	0	0		Forward Quadrant
108429	1998-02-21 02:10:00	1998	2	21	2	10	0	0	-50.15	130.3167	12	58	high (6 - 9 m)	9.5	0	300m - 1km			2	Fog	Near Gale (28-33)	227	9.1	988.4	Steaming	Bird	66491		Near (0-300m)	2	0	0	0	0	0	2	0	0		Forward Quadrant
108430	1998-02-21 02:10:00	1998	2	21	2	10	0	0	-50.15	130.3167	12	58	high (6 - 9 m)	9.5	0	300m - 1km			2	Fog	Near Gale (28-33)	227	9.1	988.4	Steaming	Bird	66491		Near (0-300m)	2	0	0	0	0	0	2	0	0		Stern count
108431	1998-02-21 02:10:00	1998	2	21	2	10	0	0	-50.15	130.3167	12	58	high (6 - 9 m)	9.5	0	300m - 1km			2	Fog	Near Gale (28-33)	227	9.1	988.4	Steaming	Bird	66491		Near (0-300m)	1	0	0	0	0	0	0	0	1		Spot Observation
108432	1998-02-21 02:10:00	1998	2	21	2	10	0	0	-50.15	130.3167	12	58	high (6 - 9 m)	9.5	0	300m - 1km			2	Fog	Near Gale (28-33)	227	9.1	988.4	Steaming	Bird	66472		Near (0-300m)	3	0	0	0	0	0	0	0	3		Forward Quadrant
108433	1998-02-21 02:10:00	1998	2	21	2	10	0	0	-50.15	130.3167	12	58	high (6 - 9 m)	9.5	0	300m - 1km			2	Fog	Near Gale (28-33)	227	9.1	988.4	Steaming	Bird	66472		Near (0-300m)	3	0	0	0	0	0	3	0	0		Stern count
108434	1998-02-21 02:10:00	1998	2	21	2	10	0	0	-50.15	130.3167	12	58	high (6 - 9 m)	9.5	0	300m - 1km			2	Fog	Near Gale (28-33)	227	9.1	988.4	Steaming	Bird	66472		Near (0-300m)	1	0	0	0	0	0	0	0	1		Spot Observation
108435	1998-02-21 02:10:00	1998	2	21	2	10	0	0	-50.15	130.3167	12	58	high (6 - 9 m)	9.5	0	300m - 1km			2	Fog	Near Gale (28-33)	227	9.1	988.4	Steaming	Bird	1055		Near (0-300m)	2	0	0	0	0	0	2	0	0		Spot Observation
108437	1998-02-21 02:10:00	1998	2	21	2	10	0	0	-50.15	130.3167	12	58	high (6 - 9 m)	9.5	0	300m - 1km			2	Fog	Near Gale (28-33)	227	9.1	988.4	Steaming	Bird			Near (0-300m)	1	0	0	0	0	0	1	0	0		Forward Quadrant
108438	1998-02-21 02:10:00	1998	2	21	2	10	0	0	-50.15	130.3167	12	58	high (6 - 9 m)	9.5	0	300m - 1km			2	Fog	Near Gale (28-33)	227	9.1	988.4	Steaming	Bird			Near (0-300m)	1	0	0	0	0	0	1	0	0		Spot Observation
108439	1998-02-21 02:10:00	1998	2	21	2	10	0	0	-50.15	130.3167	12	58	high (6 - 9 m)	9.5	0	300m - 1km			2	Fog	Near Gale (28-33)	227	9.1	988.4	Steaming	Bird			Near (0-300m)	2	0	0	0	0	0	0	0	2		Stern count
108440	1998-02-21 03:00:00	1998	2	21	3	0	0	0	-50.0333	130.5833	13	60	rough (2.50 - 4 m)	9.5	0	Unrestricted visibility			1	No precipitation/ clear	Near Gale (28-33)	230	8.3	988.4	Steaming	Bird	110508			2	0	0	0	0	0	2	0	0		Forward Quadrant
108441	1998-02-21 03:00:00	1998	2	21	3	0	0	0	-50.0333	130.5833	13	60	rough (2.50 - 4 m)	9.5	0	Unrestricted visibility			1	No precipitation/ clear	Near Gale (28-33)	230	8.3	988.4	Steaming	Bird	110508			1	0	0	0	0	0	1	0	0		Stern count
108442	1998-02-21 03:00:00	1998	2	21	3	0	0	0	-50.0333	130.5833	13	60	rough (2.50 - 4 m)	9.5	0	Unrestricted visibility			1	No precipitation/ clear	Near Gale (28-33)	230	8.3	988.4	Steaming	Bird	66491			1	0	0	0	0	0	0	1	0		Forward Quadrant
108443	1998-02-21 03:00:00	1998	2	21	3	0	0	0	-50.0333	130.5833	13	60	rough (2.50 - 4 m)	9.5	0	Unrestricted visibility			1	No precipitation/ clear	Near Gale (28-33)	230	8.3	988.4	Steaming	Bird	66491			1	0	0	0	0	0	0	1	0		Stern count
108444	1998-02-21 03:00:00	1998	2	21	3	0	0	0	-50.0333	130.5833	13	60	rough (2.50 - 4 m)	9.5	0	Unrestricted visibility			1	No precipitation/ clear	Near Gale (28-33)	230	8.3	988.4	Steaming	Bird	66472			1	0	0	0	0	0	0	1	0		Forward Quadrant
108445	1998-02-21 03:00:00	1998	2	21	3	0	0	0	-50.0333	130.5833	13	60	rough (2.50 - 4 m)	9.5	0	Unrestricted visibility			1	No precipitation/ clear	Near Gale (28-33)	230	8.3	988.4	Steaming	Bird	66472			3	0	0	0	0	0	0	3	0		Stern count
108446	1998-02-21 03:00:00	1998	2	21	3	0	0	0	-50.0333	130.5833	13	60	rough (2.50 - 4 m)	9.5	0	Unrestricted visibility			1	No precipitation/ clear	Near Gale (28-33)	230	8.3	988.4	Steaming	Bird	1055			4	0	0	0	0	0	0	4	0		Stern count
108447	1998-02-21 06:00:00	1998	2	21	6	0	0	0	-49.6333	131.5667	13	61	rough (2.50 - 4 m)	8.5	0	Unrestricted visibility			1	No precipitation/ clear	Near Gale (28-33)	212	9	989.5	Steaming	Bird	110508		Near (0-300m)	4	0	0	0	0	0	0	4	0		Forward Quadrant
108449	1998-02-21 06:00:00	1998	2	21	6	0	0	0	-49.6333	131.5667	13	61	rough (2.50 - 4 m)	8.5	0	Unrestricted visibility			1	No precipitation/ clear	Near Gale (28-33)	212	9	989.5	Steaming	Bird	66491		Near (0-300m)	1	0	0	0	0	0	0	1	0		Forward Quadrant
108450	1998-02-21 06:00:00	1998	2	21	6	0	0	0	-49.6333	131.5667	13	61	rough (2.50 - 4 m)	8.5	0	Unrestricted visibility			1	No precipitation/ clear	Near Gale (28-33)	212	9	989.5	Steaming	Bird	66491		Near (0-300m)	2	0	0	0	0	0	0	2	0		Stern count
108451	1998-02-21 07:00:00	1998	2	21	7	0	0	0	-49.5	131.9	13	56	rough (2.50 - 4 m)	8.2	0	Unrestricted visibility			2	No precipitation/ clear	Near Gale (28-33)	211	8.1	990.1	Steaming	Bird	110508			1	0	0	0	0	0	1	0	0		Forward Quadrant
108452	1998-02-21 07:00:00	1998	2	21	7	0	0	0	-49.5	131.9	13	56	rough (2.50 - 4 m)	8.2	0	Unrestricted visibility			2	No precipitation/ clear	Near Gale (28-33)	211	8.1	990.1	Steaming	Bird	110508			3	0	0	0	0	0	3	0	0		Stern count
108453	1998-02-21 07:00:00	1998	2	21	7	0	0	0	-49.5	131.9	13	56	rough (2.50 - 4 m)	8.2	0	Unrestricted visibility			2	No precipitation/ clear	Near Gale (28-33)	211	8.1	990.1	Steaming	Bird	110508			4	0	0	0	0	0	4	0	0		Spot Observation
108454	1998-02-21 07:00:00	1998	2	21	7	0	0	0	-49.5	131.9	13	56	rough (2.50 - 4 m)	8.2	0	Unrestricted visibility			2	No precipitation/ clear	Near Gale (28-33)	211	8.1	990.1	Steaming	Bird	66491			1	0	0	0	0	0	0	1	0		Forward Quadrant
108455	1998-02-21 07:00:00	1998	2	21	7	0	0	0	-49.5	131.9	13	56	rough (2.50 - 4 m)	8.2	0	Unrestricted visibility			2	No precipitation/ clear	Near Gale (28-33)	211	8.1	990.1	Steaming	Bird	66491			1	0	0	0	0	0	0	1	0		Spot Observation
108456	1998-02-21 07:00:00	1998	2	21	7	0	0	0	-49.5	131.9	13	56	rough (2.50 - 4 m)	8.2	0	Unrestricted visibility			2	No precipitation/ clear	Near Gale (28-33)	211	8.1	990.1	Steaming	Bird	1055			6	0	0	0	0	0	0	6	0		Forward Quadrant
108457	1998-02-21 07:00:00	1998	2	21	7	0	0	0	-49.5	131.9	13	56	rough (2.50 - 4 m)	8.2	0	Unrestricted visibility			2	No precipitation/ clear	Near Gale (28-33)	211	8.1	990.1	Steaming	Bird	1055			3	0	0	0	0	0	0	3	0		Stern count
108459	1998-02-22 03:45:00	1998	2	22	3	45	0	0	-46.9833	138.1333	12	61	rough (2.50 - 4 m)	10.9	0	Unrestricted visibility			1	No precipitation/ clear	Strong Gale (41-47)	160	10.3	1008.9	Steaming	Bird	110508			2	0	0	0	0	0	2	0	0		Stern count
108460	1998-02-22 03:45:00	1998	2	22	3	45	0	0	-46.9833	138.1333	12	61	rough (2.50 - 4 m)	10.9	0	Unrestricted visibility			1	No precipitation/ clear	Strong Gale (41-47)	160	10.3	1008.9	Steaming	Bird	66472			1	0	0	0	0	0	0	1	0		Stern count
108461	1998-02-22 03:45:00	1998	2	22	3	45	0	0	-46.9833	138.1333	12	61	rough (2.50 - 4 m)	10.9	0	Unrestricted visibility			1	No precipitation/ clear	Strong Gale (41-47)	160	10.3	1008.9	Steaming	Bird	110507			1	0	0	0	0	0	1	0	0		Stern count
108462	1998-02-22 03:45:00	1998	2	22	3	45	0	0	-46.9833	138.1333	12	61	rough (2.50 - 4 m)	10.9	0	Unrestricted visibility			1	No precipitation/ clear	Strong Gale (41-47)	160	10.3	1008.9	Steaming	Bird	59671			1	0	0	0	0	0	1	0	0		Forward Quadrant
108463	1998-02-22 05:00:00	1998	2	22	5	0	0	0	-46.8167	138.5167	12	60	moderate (1.25 - 2.50 m)	10.7	0	Unrestricted visibility			2	No precipitation/ clear		162	11.4	1009.8	Steaming	Bird	110508		Near (0-300m)	2	0	0	0	0	0	2	0	0		Forward Quadrant
108465	1998-02-22 05:00:00	1998	2	22	5	0	0	0	-46.8167	138.5167	12	60	moderate (1.25 - 2.50 m)	10.7	0	Unrestricted visibility			2	No precipitation/ clear		162	11.4	1009.8	Steaming	Bird	1073		Near (0-300m)	1	0	0	0	0	0	1	0	0		Forward Quadrant
108466	1998-02-22 05:00:00	1998	2	22	5	0	0	0	-46.8167	138.5167	12	60	moderate (1.25 - 2.50 m)	10.7	0	Unrestricted visibility			2	No precipitation/ clear		162	11.4	1009.8	Steaming	Bird	1055		Near (0-300m)	2	0	0	0	0	0	2	0	0		Spot Observation
108467	1998-02-22 05:00:00	1998	2	22	5	0	0	0	-46.8167	138.5167	12	60	moderate (1.25 - 2.50 m)	10.7	0	Unrestricted visibility			2	No precipitation/ clear		162	11.4	1009.8	Steaming	Bird			Near (0-300m)	1	0	0	0	0	0	1	0	0		Forward Quadrant
108469	1998-02-22 06:00:00	1998	2	22	6	0	0	0	-46.7167	138.8	12	64	moderate (1.25 - 2.50 m)	1.9	0	Unrestricted visibility			0	No precipitation/ clear		155	11.6	1010.5	Steaming	Bird	110508		Near (0-300m)	3	0	0	0	0	0	3	0	0		Forward Quadrant
108368	1998-02-17 09:00:00	1998	2	17	9	0	0	0	-60.3667	97.6667	13	61	moderate (1.25 - 2.50 m)	2.4	0	Unrestricted visibility			2	Rain	Strong Breeze (22-27)	67	1.7	978	Steaming	Bird	1046			2	0	0	0	0	0	2	0	0		Spot Observation
110240	1998-05-08 07:19:00	1998	5	8	7	19	0	0	-62.9497	103.6253	8.1	144	calm-rippled (0.00 - 0.10 m)	-1.8	8	10 km		2500	1	No precipitation/ clear	Fresh Breeze (17-21)	225	-10.1085	995	Steaming	Bird	1030		Near (0-300m)	1	0	0	0	0	0	1	0	0	90	Husky format from PC logger
110241	1998-05-08 07:19:00	1998	5	8	7	19	0	0	-62.9497	103.6253	8.1	144	calm-rippled (0.00 - 0.10 m)	-1.8	8	10 km		2500	1	No precipitation/ clear	Fresh Breeze (17-21)	225	-10.1085	995	Steaming	Bird	1030		Near (0-300m)	3	0	0	0	0	0	3	0	0	90	Husky format from PC logger
110242	1998-05-08 07:19:00	1998	5	8	7	19	0	0	-62.9497	103.6253	8.1	144	calm-rippled (0.00 - 0.10 m)	-1.8	8	10 km		2500	1	No precipitation/ clear	Fresh Breeze (17-21)	225	-10.1085	995	Steaming	Bird	1030		Near (0-300m)	4	0	0	0	0	0	4	0	0	90	Husky format from PC logger
110243	1998-05-08 07:19:00	1998	5	8	7	19	0	0	-62.9497	103.6253	8.1	144	calm-rippled (0.00 - 0.10 m)	-1.8	8	10 km		2500	1	No precipitation/ clear	Fresh Breeze (17-21)	225	-10.1085	995	Steaming	Bird	1045		Near (0-300m)	2	0	0	0	0	0	2	0	0	90	Husky format from PC logger
110244	1998-05-08 07:19:00	1998	5	8	7	19	0	0	-62.9497	103.6253	8.1	144	calm-rippled (0.00 - 0.10 m)	-1.8	8	10 km		2500	1	No precipitation/ clear	Fresh Breeze (17-21)	225	-10.1085	995	Steaming	Bird	1030		Near (0-300m)	1	0	0	0	0	0	1	0	0	90	Husky format from PC logger
110245	1998-05-08 07:37:00	1998	5	8	7	37	0	0	-62.9507	103.7455	8.1	144	calm-rippled (0.00 - 0.10 m)	-1.8	8	10 km		2500	1	No precipitation/ clear	Fresh Breeze (17-21)	225	-10.0456	995	Steaming	Bird	1030		Near (0-300m)	3	0	0	0	0	0	3	0	0	90	Husky format from PC logger
110246	1998-05-08 07:37:00	1998	5	8	7	37	0	0	-62.9507	103.7455	8.1	144	calm-rippled (0.00 - 0.10 m)	-1.8	8	10 km		2500	1	No precipitation/ clear	Fresh Breeze (17-21)	225	-10.0456	995	Steaming	Bird	1045		Near (0-300m)	1	0	0	0	0	0	1	0	0	90	Husky format from PC logger
110247	1998-05-08 07:37:00	1998	5	8	7	37	0	0	-62.9507	103.7455	8.1	144	calm-rippled (0.00 - 0.10 m)	-1.8	8	10 km		2500	1	No precipitation/ clear	Fresh Breeze (17-21)	225	-10.0456	995	Steaming	Bird	1030		Near (0-300m)	2	0	0	0	0	0	2	0	0	90	Husky format from PC logger
110248	1998-05-08 07:37:00	1998	5	8	7	37	0	0	-62.9507	103.7455	8.1	144	calm-rippled (0.00 - 0.10 m)	-1.8	8	10 km		2500	1	No precipitation/ clear	Fresh Breeze (17-21)	225	-10.0456	995	Steaming	Bird	1030		Near (0-300m)	1	0	0	0	0	0	1	0	0	270	Husky format from PC logger
110249	1998-05-08 07:37:00	1998	5	8	7	37	0	0	-62.9507	103.7455	8.1	144	calm-rippled (0.00 - 0.10 m)	-1.8	8	10 km		2500	1	No precipitation/ clear	Fresh Breeze (17-21)	225	-10.0456	995	Steaming	Bird	1045		Near (0-300m)	1	0	0	0	0	0	1	0	0	270	Husky format from PC logger
110250	1998-05-08 07:37:00	1998	5	8	7	37	0	0	-62.9507	103.7455	8.1	144	calm-rippled (0.00 - 0.10 m)	-1.8	8	10 km		2500	1	No precipitation/ clear	Fresh Breeze (17-21)	225	-10.0456	995	Steaming	Bird	1045		Near (0-300m)	1	0	0	0	0	0	1	0	0	270	Husky format from PC logger
110251	1998-05-08 07:37:00	1998	5	8	7	37	0	0	-62.9507	103.7455	8.1	144	calm-rippled (0.00 - 0.10 m)	-1.8	8	10 km		2500	1	No precipitation/ clear	Fresh Breeze (17-21)	225	-10.0456	995	Steaming	Bird	1045		Near (0-300m)	2	0	0	0	0	0	2	0	0	90	Husky format from PC logger
110252	1998-05-08 07:37:00	1998	5	8	7	37	0	0	-62.9507	103.7455	8.1	144	calm-rippled (0.00 - 0.10 m)	-1.8	8	10 km		2500	1	No precipitation/ clear	Fresh Breeze (17-21)	225	-10.0456	995	Steaming	Bird	1030		Near (0-300m)	2	0	0	0	0	0	2	0	0	90	Husky format from PC logger
110253	1998-05-08 07:37:00	1998	5	8	7	37	0	0	-62.9507	103.7455	8.1	144	calm-rippled (0.00 - 0.10 m)	-1.8	8	10 km		2500	1	No precipitation/ clear	Fresh Breeze (17-21)	225	-10.0456	995	Steaming	Bird	1030		Near (0-300m)	4	0	0	0	0	0	4	0	0	90	Husky format from PC logger
110254	1998-05-08 07:37:00	1998	5	8	7	37	0	0	-62.9507	103.7455	8.1	144	calm-rippled (0.00 - 0.10 m)	-1.8	8	10 km		2500	1	No precipitation/ clear	Fresh Breeze (17-21)	225	-10.0456	995	Steaming	Bird	1045		Near (0-300m)	2	0	0	0	0	0	2	0	0	270	Husky format from PC logger
110255	1998-05-08 07:50:00	1998	5	8	7	50	0	0	-62.9515	103.8322	8.1	144	calm-rippled (0.00 - 0.10 m)	-1.8	8	10 km		2500	1	No precipitation/ clear	Fresh Breeze (17-21)	225	-10.0285	995	Steaming	Bird	1030		Near (0-300m)	1	0	0	0	0	0	1	0	0	0	Husky format from PC logger
110256	1998-05-08 07:50:00	1998	5	8	7	50	0	0	-62.9515	103.8322	8.1	144	calm-rippled (0.00 - 0.10 m)	-1.8	8	10 km		2500	1	No precipitation/ clear	Fresh Breeze (17-21)	225	-10.0285	995	Steaming	Bird	1045		Near (0-300m)	3	0	0	0	0	0	3	0	0	90	Husky format from PC logger
110257	1998-05-08 07:50:00	1998	5	8	7	50	0	0	-62.9515	103.8322	8.1	144	calm-rippled (0.00 - 0.10 m)	-1.8	8	10 km		2500	1	No precipitation/ clear	Fresh Breeze (17-21)	225	-10.0285	995	Steaming	Bird	1045		Near (0-300m)	5	0	0	0	0	0	5	0	0	90	Husky format from PC logger
110258	1998-05-08 07:50:00	1998	5	8	7	50	0	0	-62.9515	103.8322	8.1	144	calm-rippled (0.00 - 0.10 m)	-1.8	8	10 km		2500	1	No precipitation/ clear	Fresh Breeze (17-21)	225	-10.0285	995	Steaming	Bird	1030		Near (0-300m)	4	0	0	0	0	0	4	0	0	90	Husky format from PC logger
110259	1998-05-08 07:50:00	1998	5	8	7	50	0	0	-62.9515	103.8322	8.1	144	calm-rippled (0.00 - 0.10 m)	-1.8	8	10 km		2500	1	No precipitation/ clear	Fresh Breeze (17-21)	225	-10.0285	995	Steaming	Bird	1030		Near (0-300m)	2	0	0	0	0	0	2	0	0	90	Husky format from PC logger
110260	1998-05-08 07:50:00	1998	5	8	7	50	0	0	-62.9515	103.8322	8.1	144	calm-rippled (0.00 - 0.10 m)	-1.8	8	10 km		2500	1	No precipitation/ clear	Fresh Breeze (17-21)	225	-10.0285	995	Steaming	Bird	1045		Near (0-300m)	2	0	0	0	0	0	2	0	0	0	Husky format from PC logger
110261	1998-05-08 07:50:00	1998	5	8	7	50	0	0	-62.9515	103.8322	8.1	144	calm-rippled (0.00 - 0.10 m)	-1.8	8	10 km		2500	1	No precipitation/ clear	Fresh Breeze (17-21)	225	-10.0285	995	Steaming	Bird	1030		Near (0-300m)	4	0	0	0	0	0	4	0	0	0	Husky format from PC logger
110262	1998-05-08 07:50:00	1998	5	8	7	50	0	0	-62.9515	103.8322	8.1	144	calm-rippled (0.00 - 0.10 m)	-1.8	8	10 km		2500	1	No precipitation/ clear	Fresh Breeze (17-21)	225	-10.0285	995	Steaming	Bird	1045		Near (0-300m)	1	0	0	0	0	0	1	0	0	0	Husky format from PC logger
110263	1998-05-08 07:50:00	1998	5	8	7	50	0	0	-62.9515	103.8322	8.1	144	calm-rippled (0.00 - 0.10 m)	-1.8	8	10 km		2500	1	No precipitation/ clear	Fresh Breeze (17-21)	225	-10.0285	995	Steaming	Bird	1045		Near (0-300m)	1	0	0	0	0	0	1	0	0	0	Husky format from PC logger
110264	1998-05-08 07:50:00	1998	5	8	7	50	0	0	-62.9515	103.8322	8.1	144	calm-rippled (0.00 - 0.10 m)	-1.8	8	10 km		2500	1	No precipitation/ clear	Fresh Breeze (17-21)	225	-10.0285	995	Steaming	Bird	1030		Near (0-300m)	1	0	0	0	0	0	1	0	0	270	Husky format from PC logger
110265	1998-05-08 08:25:00	1998	5	8	8	25	0	0	-62.9537	104.0595	8.1	144	calm-rippled (0.00 - 0.10 m)	-1.8	8	10 km		2500	1	No precipitation/ clear	Fresh Breeze (17-21)	225	-10.4921	995	Steaming	Bird	1045		Near (0-300m)	3	0	0	0	0	0	3	0	0	270	Husky format from PC logger
110267	1998-05-08 08:25:00	1998	5	8	8	25	0	0	-62.9537	104.0595	8.1	144	calm-rippled (0.00 - 0.10 m)	-1.8	8	10 km		2500	1	No precipitation/ clear	Fresh Breeze (17-21)	225	-10.4921	995	Steaming	Bird	1030		Near (0-300m)	3	0	0	0	0	0	3	0	0	270	Husky format from PC logger
110268	1998-05-08 08:25:00	1998	5	8	8	25	0	0	-62.9537	104.0595	8.1	144	calm-rippled (0.00 - 0.10 m)	-1.8	8	10 km		2500	1	No precipitation/ clear	Fresh Breeze (17-21)	225	-10.4921	995	Steaming	Bird	1030		Near (0-300m)	5	0	0	0	0	0	5	0	0	90	Husky format from PC logger
110269	1998-05-08 08:25:00	1998	5	8	8	25	0	0	-62.9537	104.0595	8.1	144	calm-rippled (0.00 - 0.10 m)	-1.8	8	10 km		2500	1	No precipitation/ clear	Fresh Breeze (17-21)	225	-10.4921	995	Steaming	Bird	1045		Near (0-300m)	4	0	0	0	0	0	4	0	0	90	Husky format from PC logger
110270	1998-05-08 08:25:00	1998	5	8	8	25	0	0	-62.9537	104.0595	8.1	144	calm-rippled (0.00 - 0.10 m)	-1.8	8	10 km		2500	1	No precipitation/ clear	Fresh Breeze (17-21)	225	-10.4921	995	Steaming	Bird	1030		Near (0-300m)	8	0	0	0	0	0	8	0	0	90	Husky format from PC logger
110271	1998-05-08 08:25:00	1998	5	8	8	25	0	0	-62.9537	104.0595	8.1	144	calm-rippled (0.00 - 0.10 m)	-1.8	8	10 km		2500	1	No precipitation/ clear	Fresh Breeze (17-21)	225	-10.4921	995	Steaming	Bird	1045		Near (0-300m)	2	0	0	0	0	0	2	0	0	90	Husky format from PC logger
110272	1998-05-08 08:25:00	1998	5	8	8	25	0	0	-62.9537	104.0595	8.1	144	calm-rippled (0.00 - 0.10 m)	-1.8	8	10 km		2500	1	No precipitation/ clear	Fresh Breeze (17-21)	225	-10.4921	995	Steaming	Bird	1030		Near (0-300m)	3	0	0	0	0	0	3	0	0	270	Husky format from PC logger
110273	1998-05-08 08:25:00	1998	5	8	8	25	0	0	-62.9537	104.0595	8.1	144	calm-rippled (0.00 - 0.10 m)	-1.8	8	10 km		2500	1	No precipitation/ clear	Fresh Breeze (17-21)	225	-10.4921	995	Steaming	Bird	1045		Near (0-300m)	3	0	0	0	0	0	3	0	0	135	Husky format from PC logger
110274	1998-05-08 08:25:00	1998	5	8	8	25	0	0	-62.9537	104.0595	8.1	144	calm-rippled (0.00 - 0.10 m)	-1.8	8	10 km		2500	1	No precipitation/ clear	Fresh Breeze (17-21)	225	-10.4921	995	Steaming	Bird	1045		Near (0-300m)	1	0	0	0	0	0	1	0	0	45	Husky format from PC logger
110276	1998-05-08 09:02:00	1998	5	8	9	2	0	0	-62.965	104.322	13.3	98	calm-rippled (0.00 - 0.10 m)	-1.8	8	10 km		2500	1	No precipitation/ clear	Fresh Breeze (17-21)	225	-10.2128	995	Steaming	Bird	1045		Near (0-300m)	1	0	0	0	0	0	1	0	0	180	Husky format from PC logger
110279	1998-05-08 09:02:00	1998	5	8	9	2	0	0	-62.965	104.322	13.3	98	calm-rippled (0.00 - 0.10 m)	-1.8	8	10 km		2500	1	No precipitation/ clear	Fresh Breeze (17-21)	225	-10.2128	995	Steaming	Bird	1045		Near (0-300m)	2	0	0	0	0	0	2	0	0	270	Husky format from PC logger
110280	1998-05-08 09:02:00	1998	5	8	9	2	0	0	-62.965	104.322	13.3	98	calm-rippled (0.00 - 0.10 m)	-1.8	8	10 km		2500	1	No precipitation/ clear	Fresh Breeze (17-21)	225	-10.2128	995	Steaming	Bird	1045		Near (0-300m)	2	0	0	0	0	0	2	0	0	135	Husky format from PC logger
109655	1998-04-30 03:52:00	1998	4	30	3	52	0	0	-63.5905	79.8458	9.7	240	calm-glassy	-1.6	9	300m - 1km		2500	2	No precipitation/ clear	Moderate Breeze (11-16)	45	-10.3513	970	Steaming	Bird	1030		Near (0-300m)	1	0	0	0	0	0	1	0	0	225	Husky format from PC logger
109656	1998-04-30 03:52:00	1998	4	30	3	52	0	0	-63.5905	79.8458	9.7	240	calm-glassy	-1.6	9	300m - 1km		2500	2	No precipitation/ clear	Moderate Breeze (11-16)	45	-10.3513	970	Steaming	Bird	1045		Near (0-300m)	2	0	0	0	0	0	2	0	0	225	Husky format from PC logger
109658	1998-04-30 04:00:00	1998	4	30	4	0	0	0	-63.605	79.8057	9.7	240	calm-glassy	-1.6	9	300m - 1km		2500	2	No precipitation/ clear	Moderate Breeze (11-16)	45	-10.2603	970	Steaming	Bird	1030		Near (0-300m)	6	0	0	0	0	0	6	0	0	270	Husky format from PC logger
109659	1998-04-30 04:00:00	1998	4	30	4	0	0	0	-63.605	79.8057	9.7	240	calm-glassy	-1.6	9	300m - 1km		2500	2	No precipitation/ clear	Moderate Breeze (11-16)	45	-10.2603	970	Steaming	Bird	1045		Near (0-300m)	1	0	0	0	0	0	1	0	0	270	Husky format from PC logger
109660	1998-04-30 04:00:00	1998	4	30	4	0	0	0	-63.605	79.8057	9.7	240	calm-glassy	-1.6	9	300m - 1km		2500	2	No precipitation/ clear	Moderate Breeze (11-16)	45	-10.2603	970	Steaming	Bird	1045		Near (0-300m)	1	0	0	0	0	0	1	0	0	180	Husky format from PC logger
109661	1998-04-30 04:00:00	1998	4	30	4	0	0	0	-63.605	79.8057	9.7	240	calm-glassy	-1.6	9	300m - 1km		2500	2	No precipitation/ clear	Moderate Breeze (11-16)	45	-10.2603	970	Steaming	Bird	1030		Near (0-300m)	1	0	0	0	0	0	1	0	0	180	Husky format from PC logger
109663	1998-04-30 04:00:00	1998	4	30	4	0	0	0	-63.605	79.8057	9.7	240	calm-glassy	-1.6	9	300m - 1km		2500	2	No precipitation/ clear	Moderate Breeze (11-16)	45	-10.2603	970	Steaming	Bird	1045		Near (0-300m)	1	0	0	0	0	0	1	0	0	180	Husky format from PC logger
109664	1998-04-30 04:00:00	1998	4	30	4	0	0	0	-63.605	79.8057	9.7	240	calm-glassy	-1.6	9	300m - 1km		2500	2	No precipitation/ clear	Moderate Breeze (11-16)	45	-10.2603	970	Steaming	Bird	1030		Near (0-300m)	1	0	0	0	0	0	1	0	0	225	Husky format from PC logger
109665	1998-04-30 04:00:00	1998	4	30	4	0	0	0	-63.605	79.8057	9.7	240	calm-glassy	-1.6	9	300m - 1km		2500	2	No precipitation/ clear	Moderate Breeze (11-16)	45	-10.2603	970	Steaming	Bird	1045		Near (0-300m)	1	0	0	0	0	0	1	0	0	225	Husky format from PC logger
109666	1998-04-30 04:00:00	1998	4	30	4	0	0	0	-63.605	79.8057	9.7	240	calm-glassy	-1.6	9	300m - 1km		2500	2	No precipitation/ clear	Moderate Breeze (11-16)	45	-10.2603	970	Steaming	Bird	1030		Near (0-300m)	1	0	0	0	0	0	1	0	0	270	Husky format from PC logger
109667	1998-04-30 04:09:00	1998	4	30	4	9	0	0	-63.6233	79.7557	9.7	240	calm-rippled (0.00 - 0.10 m)	-1.6	5	4 km		2500	2	No precipitation/ clear	Strong Breeze (22-27)	45	-10.308	967	Steaming	Bird	1030		Near (0-300m)	2	0	0	0	0	0	2	0	0	270	Husky format from PC logger
109668	1998-04-30 04:09:00	1998	4	30	4	9	0	0	-63.6233	79.7557	9.7	240	calm-rippled (0.00 - 0.10 m)	-1.6	5	4 km		2500	2	No precipitation/ clear	Strong Breeze (22-27)	45	-10.308	967	Steaming	Bird	1045		Near (0-300m)	2	0	0	0	0	0	2	0	0	180	Husky format from PC logger
109669	1998-04-30 04:09:00	1998	4	30	4	9	0	0	-63.6233	79.7557	9.7	240	calm-rippled (0.00 - 0.10 m)	-1.6	5	4 km		2500	2	No precipitation/ clear	Strong Breeze (22-27)	45	-10.308	967	Steaming	Bird	1045		Near (0-300m)	1	0	0	0	0	0	1	0	0	180	Husky format from PC logger
109670	1998-04-30 04:09:00	1998	4	30	4	9	0	0	-63.6233	79.7557	9.7	240	calm-rippled (0.00 - 0.10 m)	-1.6	5	4 km		2500	2	No precipitation/ clear	Strong Breeze (22-27)	45	-10.308	967	Steaming	Bird	1045		Near (0-300m)	1	0	0	0	0	0	1	0	0	270	Husky format from PC logger
109672	1998-04-30 04:09:00	1998	4	30	4	9	0	0	-63.6233	79.7557	9.7	240	calm-rippled (0.00 - 0.10 m)	-1.6	5	4 km		2500	2	No precipitation/ clear	Strong Breeze (22-27)	45	-10.308	967	Steaming	Bird	1045		Near (0-300m)	1	0	0	0	0	0	1	0	0	180	Husky format from PC logger
109674	1998-04-30 04:09:00	1998	4	30	4	9	0	0	-63.6233	79.7557	9.7	240	calm-rippled (0.00 - 0.10 m)	-1.6	5	4 km		2500	2	No precipitation/ clear	Strong Breeze (22-27)	45	-10.308	967	Steaming	Bird	1045		Near (0-300m)	1	0	0	0	0	0	1	0	0	180	Husky format from PC logger
109675	1998-04-30 04:09:00	1998	4	30	4	9	0	0	-63.6233	79.7557	9.7	240	calm-rippled (0.00 - 0.10 m)	-1.6	5	4 km		2500	2	No precipitation/ clear	Strong Breeze (22-27)	45	-10.308	967	Steaming	Bird	1045		Near (0-300m)	2	0	0	0	0	0	2	0	0	180	Husky format from PC logger
109676	1998-04-30 04:09:00	1998	4	30	4	9	0	0	-63.6233	79.7557	9.7	240	calm-rippled (0.00 - 0.10 m)	-1.6	5	4 km		2500	2	No precipitation/ clear	Strong Breeze (22-27)	45	-10.308	967	Steaming	Bird	1045		Near (0-300m)	3	0	0	0	0	0	3	0	0	225	Husky format from PC logger
109677	1998-04-30 04:21:00	1998	4	30	4	21	0	0	-63.645	79.696	9.7	240	calm-rippled (0.00 - 0.10 m)	-1.6	5	4 km		2500	2	No precipitation/ clear	Strong Breeze (22-27)	45	-10.3083	967	Steaming	Bird	1045		Near (0-300m)	1	0	0	0	0	0	1	0	0	180	Husky format from PC logger
109678	1998-04-30 04:21:00	1998	4	30	4	21	0	0	-63.645	79.696	9.7	240	calm-rippled (0.00 - 0.10 m)	-1.6	5	4 km		2500	2	No precipitation/ clear	Strong Breeze (22-27)	45	-10.3083	967	Steaming	Bird	1086		Near (0-300m)	2	0	0	2	0	0	0	0	0		Husky format from PC logger
109679	1998-04-30 04:21:00	1998	4	30	4	21	0	0	-63.645	79.696	9.7	240	calm-rippled (0.00 - 0.10 m)	-1.6	5	4 km		2500	2	No precipitation/ clear	Strong Breeze (22-27)	45	-10.3083	967	Steaming	Bird	1030		Near (0-300m)	1	0	0	0	0	0	1	0	0	225	Husky format from PC logger
109680	1998-04-30 04:21:00	1998	4	30	4	21	0	0	-63.645	79.696	9.7	240	calm-rippled (0.00 - 0.10 m)	-1.6	5	4 km		2500	2	No precipitation/ clear	Strong Breeze (22-27)	45	-10.3083	967	Steaming	Bird	1030		Near (0-300m)	5	0	0	0	0	0	5	0	0	225	Husky format from PC logger
109682	1998-04-30 04:21:00	1998	4	30	4	21	0	0	-63.645	79.696	9.7	240	calm-rippled (0.00 - 0.10 m)	-1.6	5	4 km		2500	2	No precipitation/ clear	Strong Breeze (22-27)	45	-10.3083	967	Steaming	Bird	1045		Near (0-300m)	2	0	0	0	0	0	2	0	0	225	Husky format from PC logger
109683	1998-04-30 04:21:00	1998	4	30	4	21	0	0	-63.645	79.696	9.7	240	calm-rippled (0.00 - 0.10 m)	-1.6	5	4 km		2500	2	No precipitation/ clear	Strong Breeze (22-27)	45	-10.3083	967	Steaming	Bird	1045		Near (0-300m)	2	0	0	0	0	0	2	0	0	225	Husky format from PC logger
109684	1998-04-30 04:21:00	1998	4	30	4	21	0	0	-63.645	79.696	9.7	240	calm-rippled (0.00 - 0.10 m)	-1.6	5	4 km		2500	2	No precipitation/ clear	Strong Breeze (22-27)	45	-10.3083	967	Steaming	Bird	1045		Near (0-300m)	1	0	0	0	0	0	1	0	0	225	Husky format from PC logger
109685	1998-04-30 04:21:00	1998	4	30	4	21	0	0	-63.645	79.696	9.7	240	calm-rippled (0.00 - 0.10 m)	-1.6	5	4 km		2500	2	No precipitation/ clear	Strong Breeze (22-27)	45	-10.3083	967	Steaming	Bird	1030		Near (0-300m)	1	0	0	0	0	0	1	0	0	270	Husky format from PC logger
109687	1998-04-30 04:54:00	1998	4	30	4	54	0	0	-63.709	79.5203	9.7	240	calm-rippled (0.00 - 0.10 m)	-1.6	5	4 km		2500	2	No precipitation/ clear	Strong Breeze (22-27)	45	-10.5962	967	Steaming	Bird	1045		Near (0-300m)	1	0	0	0	0	0	1	0	0	0	Husky format from PC logger
109586	1998-04-29 08:34:00	1998	4	29	8	34	0	0	-63.3017	85.4892	10.7	282	calm-glassy	-1.7	9	4 km		2500	2	No precipitation/ clear	Near Gale (28-33)	225	-13.5546	968	Steaming	Bird	1045		Near (0-300m)	1	0	0	0	0	0	1	0	0	0	Husky format from PC logger
109587	1998-04-29 09:17:00	1998	4	29	9	17	0	0	-63.3125	85.3315	10.7	282	calm-glassy	-1.7	9	4 km		2500	2	No precipitation/ clear	Near Gale (28-33)	225	-13.9947	968	Steaming	Bird	1030		Near (0-300m)	1	0	0	0	0	0	1	0	0	225	Husky format from PC logger
109588	1998-04-29 09:17:00	1998	4	29	9	17	0	0	-63.3125	85.3315	10.7	282	calm-glassy	-1.7	9	4 km		2500	2	No precipitation/ clear	Near Gale (28-33)	225	-13.9947	968	Steaming	Bird	1045		Near (0-300m)	1	0	0	0	0	0	1	0	0	225	Husky format from PC logger
109589	1998-04-29 09:17:00	1998	4	29	9	17	0	0	-63.3125	85.3315	10.7	282	calm-glassy	-1.7	9	4 km		2500	2	No precipitation/ clear	Near Gale (28-33)	225	-13.9947	968	Steaming	Bird	1030		Near (0-300m)	1	0	0	0	0	0	1	0	0	180	Husky format from PC logger
109591	1998-04-29 09:17:00	1998	4	29	9	17	0	0	-63.3125	85.3315	10.7	282	calm-glassy	-1.7	9	4 km		2500	2	No precipitation/ clear	Near Gale (28-33)	225	-13.9947	968	Steaming	Bird	1030		Near (0-300m)	1	0	0	0	0	0	1	0	0	225	Husky format from PC logger
109592	1998-04-29 09:17:00	1998	4	29	9	17	0	0	-63.3125	85.3315	10.7	282	calm-glassy	-1.7	9	4 km		2500	2	No precipitation/ clear	Near Gale (28-33)	225	-13.9947	968	Steaming	Bird	1045		Near (0-300m)	1	0	0	0	0	0	1	0	0	225	Husky format from PC logger
109593	1998-04-29 09:17:00	1998	4	29	9	17	0	0	-63.3125	85.3315	10.7	282	calm-glassy	-1.7	9	4 km		2500	2	No precipitation/ clear	Near Gale (28-33)	225	-13.9947	968	Steaming	Bird	1045		Near (0-300m)	1	0	0	0	0	0	1	0	0	225	Husky format from PC logger
109594	1998-04-29 09:17:00	1998	4	29	9	17	0	0	-63.3125	85.3315	10.7	282	calm-glassy	-1.7	9	4 km		2500	2	No precipitation/ clear	Near Gale (28-33)	225	-13.9947	968	Steaming	Bird	1045		Near (0-300m)	1	0	0	0	0	0	1	0	0	225	Husky format from PC logger
109595	1998-04-29 09:17:00	1998	4	29	9	17	0	0	-63.3125	85.3315	10.7	282	calm-glassy	-1.7	9	4 km		2500	2	No precipitation/ clear	Near Gale (28-33)	225	-13.9947	968	Steaming	Bird	1045		Near (0-300m)	2	0	0	0	0	0	2	0	0	225	Husky format from PC logger
109596	1998-04-29 09:17:00	1998	4	29	9	17	0	0	-63.3125	85.3315	10.7	282	calm-glassy	-1.7	9	4 km		2500	2	No precipitation/ clear	Near Gale (28-33)	225	-13.9947	968	Steaming	Bird	1030		Near (0-300m)	4	0	0	0	0	0	4	0	0	270	Husky format from PC logger
109597	1998-04-29 10:18:00	1998	4	29	10	18	0	0	-63.2975	85.21	5.5	237	calm-glassy	-1.7	9	10 km		2500	1	No precipitation/ clear	Strong Breeze (22-27)	225	-13.8455	971	Steaming	Bird	1045		Near (0-300m)	1	0	0	0	0	0	1	0	0	225	Husky format from PC logger
109067	1998-04-23 04:04:00	1998	4	23	4	4	0	0	-62.793	135.1757	7	290	moderate (1.25 - 2.50 m)	0	0	300m - 1km	33.882	2228	2	No precipitation/ clear	Fresh Breeze (17-21)	315	-0.954068	975	Steaming	Bird	1055		Near (0-300m)	1	0	0	0	0	0	1	0	0	225	Husky format from PC logger
109068	1998-04-23 04:30:00	1998	4	23	4	30	0	0	-62.7783	135.0318	8.9	286	moderate (1.25 - 2.50 m)	0	0	300m - 1km	33.873	2500	2	No precipitation/ clear	Fresh Breeze (17-21)	315	-0.864661	975	Steaming	Bird	115082		Near (0-300m)	1	0	0	0	0	0	1	0	0	315	Husky format from PC logger
109069	1998-04-23 04:30:00	1998	4	23	4	30	0	0	-62.7783	135.0318	8.9	286	moderate (1.25 - 2.50 m)	0	0	300m - 1km	33.873	2500	2	No precipitation/ clear	Fresh Breeze (17-21)	315	-0.864661	975	Steaming	Bird	110508		Near (0-300m)	4	0	0	0	0	0	4	0	0	315	Husky format from PC logger
109070	1998-04-23 04:30:00	1998	4	23	4	30	0	0	-62.7783	135.0318	8.9	286	moderate (1.25 - 2.50 m)	0	0	300m - 1km	33.873	2500	2	No precipitation/ clear	Fresh Breeze (17-21)	315	-0.864661	975	Steaming	Bird	115082		Near (0-300m)	5	0	0	0	0	0	5	0	0	315	Husky format from PC logger
109071	1998-04-23 04:30:00	1998	4	23	4	30	0	0	-62.7783	135.0318	8.9	286	moderate (1.25 - 2.50 m)	0	0	300m - 1km	33.873	2500	2	No precipitation/ clear	Fresh Breeze (17-21)	315	-0.864661	975	Steaming	Bird	1059		Near (0-300m)	1	0	0	0	0	0	1	0	0	315	Husky format from PC logger
109072	1998-04-23 04:30:00	1998	4	23	4	30	0	0	-62.7783	135.0318	8.9	286	moderate (1.25 - 2.50 m)	0	0	300m - 1km	33.873	2500	2	No precipitation/ clear	Fresh Breeze (17-21)	315	-0.864661	975	Steaming	Bird	110508		Near (0-300m)	1	0	0	0	0	0	1	0	0	225	Husky format from PC logger
109073	1998-04-23 04:30:00	1998	4	23	4	30	0	0	-62.7783	135.0318	8.9	286	moderate (1.25 - 2.50 m)	0	0	300m - 1km	33.873	2500	2	No precipitation/ clear	Fresh Breeze (17-21)	315	-0.864661	975	Steaming	Bird	110508		Near (0-300m)	8	0	0	0	0	0	8	0	0	315	Husky format from PC logger
109074	1998-04-23 04:30:00	1998	4	23	4	30	0	0	-62.7783	135.0318	8.9	286	moderate (1.25 - 2.50 m)	0	0	300m - 1km	33.873	2500	2	No precipitation/ clear	Fresh Breeze (17-21)	315	-0.864661	975	Steaming	Bird	1059		Near (0-300m)	1	0	0	0	0	0	1	0	0	315	Husky format from PC logger
109076	1998-04-23 04:30:00	1998	4	23	4	30	0	0	-62.7783	135.0318	8.9	286	moderate (1.25 - 2.50 m)	0	0	300m - 1km	33.873	2500	2	No precipitation/ clear	Fresh Breeze (17-21)	315	-0.864661	975	Steaming	Bird	110508		Near (0-300m)	2	0	0	0	0	0	2	0	0	225	Husky format from PC logger
109077	1998-04-23 04:30:00	1998	4	23	4	30	0	0	-62.7783	135.0318	8.9	286	moderate (1.25 - 2.50 m)	0	0	300m - 1km	33.873	2500	2	No precipitation/ clear	Fresh Breeze (17-21)	315	-0.864661	975	Steaming	Bird	110508		Near (0-300m)	3	0	0	0	0	0	3	0	0	315	Husky format from PC logger
109078	1998-04-23 05:11:00	1998	4	23	5	11	0	0	-62.7572	134.7982	8.9	286	moderate (1.25 - 2.50 m)	0	0	300m - 1km	33.8772	2500	1	No precipitation/ clear	Fresh Breeze (17-21)	315	-0.929153	976	Steaming	Bird	1058		Near (0-300m)	1	0	0	0	0	0	1	0	0	135	Husky format from PC logger
108977	1998-04-21 03:18:00	1998	4	21	3	18	0	0	-64.8775	142.635	4.2	47	moderate (1.25 - 2.50 m)	-1.7	5	300m - 1km		2500	2	Snow	Gale (34-40)	135	-10.8736	978	Steaming	Bird	1030		Near (0-300m)	1	0	0	0	0	0	1	0	0	180	Husky format from PC logger
108978	1998-04-21 03:18:00	1998	4	21	3	18	0	0	-64.8775	142.635	4.2	47	moderate (1.25 - 2.50 m)	-1.7	5	300m - 1km		2500	2	Snow	Gale (34-40)	135	-10.8736	978	Steaming	Bird	1045		Near (0-300m)	1	0	0	0	0	0	1	0	0	90	Husky format from PC logger
108980	1998-04-21 03:18:00	1998	4	21	3	18	0	0	-64.8775	142.635	4.2	47	moderate (1.25 - 2.50 m)	-1.7	5	300m - 1km		2500	2	Snow	Gale (34-40)	135	-10.8736	978	Steaming	Bird	1045		Near (0-300m)	1	0	0	0	0	0	1	0	0	90	Husky format from PC logger
108981	1998-04-21 03:18:00	1998	4	21	3	18	0	0	-64.8775	142.635	4.2	47	moderate (1.25 - 2.50 m)	-1.7	5	300m - 1km		2500	2	Snow	Gale (34-40)	135	-10.8736	978	Steaming	Bird	1045		Near (0-300m)	1	0	0	0	0	0	1	0	0	90	Husky format from PC logger
108982	1998-04-21 03:18:00	1998	4	21	3	18	0	0	-64.8775	142.635	4.2	47	moderate (1.25 - 2.50 m)	-1.7	5	300m - 1km		2500	2	Snow	Gale (34-40)	135	-10.8736	978	Steaming	Bird	1045		Near (0-300m)	3	0	0	0	0	0	3	0	0	90	Husky format from PC logger
108983	1998-04-21 03:18:00	1998	4	21	3	18	0	0	-64.8775	142.635	4.2	47	moderate (1.25 - 2.50 m)	-1.7	5	300m - 1km		2500	2	Snow	Gale (34-40)	135	-10.8736	978	Steaming	Bird	1030		Near (0-300m)	1	0	0	0	0	0	1	0	0	90	Husky format from PC logger
108984	1998-04-21 03:18:00	1998	4	21	3	18	0	0	-64.8775	142.635	4.2	47	moderate (1.25 - 2.50 m)	-1.7	5	300m - 1km		2500	2	Snow	Gale (34-40)	135	-10.8736	978	Steaming	Bird	1045		Near (0-300m)	3	0	0	0	0	0	3	0	0	180	Husky format from PC logger
108985	1998-04-21 03:18:00	1998	4	21	3	18	0	0	-64.8775	142.635	4.2	47	moderate (1.25 - 2.50 m)	-1.7	5	300m - 1km		2500	2	Snow	Gale (34-40)	135	-10.8736	978	Steaming	Bird	1030		Near (0-300m)	1	0	0	0	0	0	1	0	0	90	Husky format from PC logger
108986	1998-04-21 03:34:00	1998	4	21	3	34	0	0	-64.839	142.6172	4.2	47	moderate (1.25 - 2.50 m)	-1.7	5	300m - 1km		2500	2	Snow	Gale (34-40)	135	-10.3806	978	Steaming	Bird	1045		Near (0-300m)	1	0	0	0	0	0	1	0	0	270	Husky format from PC logger
108987	1998-04-21 03:34:00	1998	4	21	3	34	0	0	-64.839	142.6172	4.2	47	moderate (1.25 - 2.50 m)	-1.7	5	300m - 1km		2500	2	Snow	Gale (34-40)	135	-10.3806	978	Steaming	Bird	1030		Near (0-300m)	2	0	0	0	0	0	2	0	0	270	Husky format from PC logger
108988	1998-04-21 03:34:00	1998	4	21	3	34	0	0	-64.839	142.6172	4.2	47	moderate (1.25 - 2.50 m)	-1.7	5	300m - 1km		2500	2	Snow	Gale (34-40)	135	-10.3806	978	Steaming	Bird	1045		Near (0-300m)	2	0	0	0	0	0	2	0	0	270	Husky format from PC logger
108989	1998-04-21 03:34:00	1998	4	21	3	34	0	0	-64.839	142.6172	4.2	47	moderate (1.25 - 2.50 m)	-1.7	5	300m - 1km		2500	2	Snow	Gale (34-40)	135	-10.3806	978	Steaming	Bird	1045		Near (0-300m)	2	0	0	0	0	0	2	0	0	270	Husky format from PC logger
108990	1998-04-21 03:34:00	1998	4	21	3	34	0	0	-64.839	142.6172	4.2	47	moderate (1.25 - 2.50 m)	-1.7	5	300m - 1km		2500	2	Snow	Gale (34-40)	135	-10.3806	978	Steaming	Bird	1045		Near (0-300m)	2	0	0	0	0	0	2	0	0	270	Husky format from PC logger
108991	1998-04-21 03:34:00	1998	4	21	3	34	0	0	-64.839	142.6172	4.2	47	moderate (1.25 - 2.50 m)	-1.7	5	300m - 1km		2500	2	Snow	Gale (34-40)	135	-10.3806	978	Steaming	Bird	1045		Near (0-300m)	1	0	0	0	0	0	1	0	0	90	Husky format from PC logger
108992	1998-04-21 03:34:00	1998	4	21	3	34	0	0	-64.839	142.6172	4.2	47	moderate (1.25 - 2.50 m)	-1.7	5	300m - 1km		2500	2	Snow	Gale (34-40)	135	-10.3806	978	Steaming	Bird	1045		Near (0-300m)	3	0	0	0	0	0	3	0	0	90	Husky format from PC logger
108993	1998-04-21 03:34:00	1998	4	21	3	34	0	0	-64.839	142.6172	4.2	47	moderate (1.25 - 2.50 m)	-1.7	5	300m - 1km		2500	2	Snow	Gale (34-40)	135	-10.3806	978	Steaming	Bird	1045		Near (0-300m)	1	0	0	0	0	0	1	0	0	180	Husky format from PC logger
108994	1998-04-21 03:34:00	1998	4	21	3	34	0	0	-64.839	142.6172	4.2	47	moderate (1.25 - 2.50 m)	-1.7	5	300m - 1km		2500	2	Snow	Gale (34-40)	135	-10.3806	978	Steaming	Bird	1045		Near (0-300m)	1	0	0	0	0	0	1	0	0	270	Husky format from PC logger
108995	1998-04-21 03:34:00	1998	4	21	3	34	0	0	-64.839	142.6172	4.2	47	moderate (1.25 - 2.50 m)	-1.7	5	300m - 1km		2500	2	Snow	Gale (34-40)	135	-10.3806	978	Steaming	Bird	1030		Near (0-300m)	2	0	0	0	0	0	2	0	0	270	Husky format from PC logger
108996	1998-04-21 22:37:00	1998	4	21	22	37	0	0	-64.2243	139.8617	13.1	332	slight (0.50 - 1.25 m)	-0.5	0	300m - 1km		2500	2	No precipitation/ clear	Strong Breeze (22-27)	45	-4.50508	990	Steaming	Bird	1030		Near (0-300m)	1	0	0	0	0	0	1	0	0	45	Husky format from PC logger
108998	1998-04-21 22:37:00	1998	4	21	22	37	0	0	-64.2243	139.8617	13.1	332	slight (0.50 - 1.25 m)	-0.5	0	300m - 1km		2500	2	No precipitation/ clear	Strong Breeze (22-27)	45	-4.50508	990	Steaming	Bird	1030		Near (0-300m)	5	0	0	0	0	0	5	0	0	45	Husky format from PC logger
108999	1998-04-21 22:37:00	1998	4	21	22	37	0	0	-64.2243	139.8617	13.1	332	slight (0.50 - 1.25 m)	-0.5	0	300m - 1km		2500	2	No precipitation/ clear	Strong Breeze (22-27)	45	-4.50508	990	Steaming	Bird	1058		Near (0-300m)	3	0	0	0	0	0	3	0	0	45	Husky format from PC logger
109000	1998-04-21 22:37:00	1998	4	21	22	37	0	0	-64.2243	139.8617	13.1	332	slight (0.50 - 1.25 m)	-0.5	0	300m - 1km		2500	2	No precipitation/ clear	Strong Breeze (22-27)	45	-4.50508	990	Steaming	Bird	1030		Near (0-300m)	2	0	0	0	0	0	2	0	0	45	Husky format from PC logger
109001	1998-04-21 22:37:00	1998	4	21	22	37	0	0	-64.2243	139.8617	13.1	332	slight (0.50 - 1.25 m)	-0.5	0	300m - 1km		2500	2	No precipitation/ clear	Strong Breeze (22-27)	45	-4.50508	990	Steaming	Bird	1045		Near (0-300m)	1	0	0	0	0	0	1	0	0	45	Husky format from PC logger
109002	1998-04-21 22:37:00	1998	4	21	22	37	0	0	-64.2243	139.8617	13.1	332	slight (0.50 - 1.25 m)	-0.5	0	300m - 1km		2500	2	No precipitation/ clear	Strong Breeze (22-27)	45	-4.50508	990	Steaming	Bird	1030		Near (0-300m)	4	0	0	0	0	0	4	0	0	45	Husky format from PC logger
109003	1998-04-21 22:37:00	1998	4	21	22	37	0	0	-64.2243	139.8617	13.1	332	slight (0.50 - 1.25 m)	-0.5	0	300m - 1km		2500	2	No precipitation/ clear	Strong Breeze (22-27)	45	-4.50508	990	Steaming	Bird	66972		Near (0-300m)	1	0	0	0	0	0	1	0	0	0	Husky format from PC logger
109005	1998-04-21 22:37:00	1998	4	21	22	37	0	0	-64.2243	139.8617	13.1	332	slight (0.50 - 1.25 m)	-0.5	0	300m - 1km		2500	2	No precipitation/ clear	Strong Breeze (22-27)	45	-4.50508	990	Steaming	Bird	1045		Near (0-300m)	2	0	0	0	0	0	2	0	0	180	Husky format from PC logger
108369	1998-02-17 09:00:00	1998	2	17	9	0	0	0	-60.3667	97.6667	13	61	moderate (1.25 - 2.50 m)	2.4	0	Unrestricted visibility			2	Rain	Strong Breeze (22-27)	67	1.7	978	Steaming	Bird	1055			1	0	0	0	0	0	1	0	0		Spot Observation
108370	1998-02-17 09:00:00	1998	2	17	9	0	0	0	-60.3667	97.6667	13	61	moderate (1.25 - 2.50 m)	2.4	0	Unrestricted visibility			2	Rain	Strong Breeze (22-27)	67	1.7	978	Steaming	Bird	1035			7	0	7	0	0	0	0	0	0		Spot Observation
108371	1998-02-17 09:00:00	1998	2	17	9	0	0	0	-60.3667	97.6667	13	61	moderate (1.25 - 2.50 m)	2.4	0	Unrestricted visibility			2	Rain	Strong Breeze (22-27)	67	1.7	978	Steaming	Bird				1	0	0	0	0	0	1	0	0		Spot Observation
108372	1998-02-18 04:00:00	1998	2	18	4	0	0	0	-58.55	104.3	13	61	smooth-wavelet (0.10 - 0.50 m)	3.2	0	Unrestricted visibility			2	No precipitation/ clear	Moderate Breeze (11-16)	21	2.2	979.3	Steaming	Bird	110508			1	0	0	0	0	0	1	0	0		Stern count
108373	1998-02-18 04:00:00	1998	2	18	4	0	0	0	-58.55	104.3	13	61	smooth-wavelet (0.10 - 0.50 m)	3.2	0	Unrestricted visibility			2	No precipitation/ clear	Moderate Breeze (11-16)	21	2.2	979.3	Steaming	Bird	110508			1	0	0	0	0	0	1	0	0		Spot Observation
108374	1998-02-18 04:00:00	1998	2	18	4	0	0	0	-58.55	104.3	13	61	smooth-wavelet (0.10 - 0.50 m)	3.2	0	Unrestricted visibility			2	No precipitation/ clear	Moderate Breeze (11-16)	21	2.2	979.3	Steaming	Bird	1045			2	0	0	0	0	0	2	0	0		Forward Quadrant
108375	1998-02-18 04:00:00	1998	2	18	4	0	0	0	-58.55	104.3	13	61	smooth-wavelet (0.10 - 0.50 m)	3.2	0	Unrestricted visibility			2	No precipitation/ clear	Moderate Breeze (11-16)	21	2.2	979.3	Steaming	Bird	1055			1	0	0	0	0	0	0	0	1		Stern count
108376	1998-02-18 04:00:00	1998	2	18	4	0	0	0	-58.55	104.3	13	61	smooth-wavelet (0.10 - 0.50 m)	3.2	0	Unrestricted visibility			2	No precipitation/ clear	Moderate Breeze (11-16)	21	2.2	979.3	Steaming	Bird	1055			3	0	0	0	0	0	0	3	0		Spot Observation
108377	1998-02-18 04:00:00	1998	2	18	4	0	0	0	-58.55	104.3	13	61	smooth-wavelet (0.10 - 0.50 m)	3.2	0	Unrestricted visibility			2	No precipitation/ clear	Moderate Breeze (11-16)	21	2.2	979.3	Steaming	Bird				11	0	0	0	0	0	11	0	0		Spot Observation
108378	1998-02-18 04:00:00	1998	2	18	4	0	0	0	-58.55	104.3	13	61	smooth-wavelet (0.10 - 0.50 m)	3.2	0	Unrestricted visibility			2	No precipitation/ clear	Moderate Breeze (11-16)	21	2.2	979.3	Steaming	Bird	59659			1	0	0	0	0	0	0	0	1		Stern count
108379	1998-02-18 04:00:00	1998	2	18	4	0	0	0	-58.55	104.3	13	61	smooth-wavelet (0.10 - 0.50 m)	3.2	0	Unrestricted visibility			2	No precipitation/ clear	Moderate Breeze (11-16)	21	2.2	979.3	Steaming	Bird	59659			1	0	0	0	0	0	0	1	0		Spot Observation
108380	1998-02-18 06:25:00	1998	2	18	6	25	0	0	-58.4333	105.3667	14	60	slight (0.50 - 1.25 m)	3.4	0	Unrestricted visibility			2	No precipitation/ clear	Moderate Breeze (11-16)	105	2.5	979.8	Steaming	Bird	110508			12	0	0	0	0	0	12	0	0		Forward Quadrant
108382	1998-02-18 06:25:00	1998	2	18	6	25	0	0	-58.4333	105.3667	14	60	slight (0.50 - 1.25 m)	3.4	0	Unrestricted visibility			2	No precipitation/ clear	Moderate Breeze (11-16)	105	2.5	979.8	Steaming	Bird	110508			1	0	0	0	0	0	1	0	0		Spot Observation
108384	1998-02-18 06:25:00	1998	2	18	6	25	0	0	-58.4333	105.3667	14	60	slight (0.50 - 1.25 m)	3.4	0	Unrestricted visibility			2	No precipitation/ clear	Moderate Breeze (11-16)	105	2.5	979.8	Steaming	Bird	1055			2	0	0	0	0	0	0	2	0		Spot Observation
108385	1998-02-18 06:25:00	1998	2	18	6	25	0	0	-58.4333	105.3667	14	60	slight (0.50 - 1.25 m)	3.4	0	Unrestricted visibility			2	No precipitation/ clear	Moderate Breeze (11-16)	105	2.5	979.8	Steaming	Bird				7	0	0	0	0	0	7	0	0		Forward Quadrant
108386	1998-02-18 06:25:00	1998	2	18	6	25	0	0	-58.4333	105.3667	14	60	slight (0.50 - 1.25 m)	3.4	0	Unrestricted visibility			2	No precipitation/ clear	Moderate Breeze (11-16)	105	2.5	979.8	Steaming	Bird				3	0	0	0	0	0	0	3	0		Stern count
108387	1998-02-18 06:25:00	1998	2	18	6	25	0	0	-58.4333	105.3667	14	60	slight (0.50 - 1.25 m)	3.4	0	Unrestricted visibility			2	No precipitation/ clear	Moderate Breeze (11-16)	105	2.5	979.8	Steaming	Bird				4	0	0	0	0	0	4	0	0		Spot Observation
108388	1998-02-18 06:25:00	1998	2	18	6	25	0	0	-58.4333	105.3667	14	60	slight (0.50 - 1.25 m)	3.4	0	Unrestricted visibility			2	No precipitation/ clear	Moderate Breeze (11-16)	105	2.5	979.8	Steaming	Bird	59659			2	0	0	0	0	0	0	2	0		Forward Quadrant
108389	1998-02-18 06:25:00	1998	2	18	6	25	0	0	-58.4333	105.3667	14	60	slight (0.50 - 1.25 m)	3.4	0	Unrestricted visibility			2	No precipitation/ clear	Moderate Breeze (11-16)	105	2.5	979.8	Steaming	Bird	59659			5	0	0	0	0	0	5	0	0		Spot Observation
108390	1998-02-18 07:00:00	1998	2	18	7	0	0	0	-58.15	105.9167	16	61	moderate (1.25 - 2.50 m)	3.4	0	Unrestricted visibility			2	No precipitation/ clear	Moderate Breeze (11-16)	104	2.5	979.8	Steaming	Bird	1035		Near (0-300m)	3	0	0	0	0	0	3	0	0		Forward Quadrant
108392	1998-02-18 07:00:00	1998	2	18	7	0	0	0	-58.15	105.9167	16	61	moderate (1.25 - 2.50 m)	3.4	0	Unrestricted visibility			2	No precipitation/ clear	Moderate Breeze (11-16)	104	2.5	979.8	Steaming	Bird			Near (0-300m)	4	0	0	0	0	0	4	0	0		Stern count
108393	1998-02-18 07:00:00	1998	2	18	7	0	0	0	-58.15	105.9167	16	61	moderate (1.25 - 2.50 m)	3.4	0	Unrestricted visibility			2	No precipitation/ clear	Moderate Breeze (11-16)	104	2.5	979.8	Steaming	Bird	110511		Near (0-300m)	1	0	0	0	0	0	1	0	0		Stern count
108394	1998-02-18 07:00:00	1998	2	18	7	0	0	0	-58.15	105.9167	16	61	moderate (1.25 - 2.50 m)	3.4	0	Unrestricted visibility			2	No precipitation/ clear	Moderate Breeze (11-16)	104	2.5	979.8	Steaming	Bird			Near (0-300m)	1	0	0	0	0	0	1	0	0		Spot Observation
108395	1998-02-18 07:00:00	1998	2	18	7	0	0	0	-58.15	105.9167	16	61	moderate (1.25 - 2.50 m)	3.4	0	Unrestricted visibility			2	No precipitation/ clear	Moderate Breeze (11-16)	104	2.5	979.8	Steaming	Bird	115084		Near (0-300m)	7	0	0	0	0	0	7	0	0		Spot Observation
108396	1998-02-19 03:45:00	1998	2	19	3	45	0	0	-55.95	113.1667	15	61	slight (0.50 - 1.25 m)	4.8	0	Unrestricted visibility			1	No precipitation/ clear	Moderate Breeze (11-16)	315	4.8	988.7	Steaming	Bird	110508			1	0	0	0	0	0	1	0	0		Stern count
108397	1998-02-19 03:45:00	1998	2	19	3	45	0	0	-55.95	113.1667	15	61	slight (0.50 - 1.25 m)	4.8	0	Unrestricted visibility			1	No precipitation/ clear	Moderate Breeze (11-16)	315	4.8	988.7	Steaming	Bird	110508			1	0	0	0	0	0	1	0	0		Spot Observation
108398	1998-02-19 03:45:00	1998	2	19	3	45	0	0	-55.95	113.1667	15	61	slight (0.50 - 1.25 m)	4.8	0	Unrestricted visibility			1	No precipitation/ clear	Moderate Breeze (11-16)	315	4.8	988.7	Steaming	Bird	1073			1	0	0	0	0	0	0	0	1		Forward Quadrant
108399	1998-02-19 03:45:00	1998	2	19	3	45	0	0	-55.95	113.1667	15	61	slight (0.50 - 1.25 m)	4.8	0	Unrestricted visibility			1	No precipitation/ clear	Moderate Breeze (11-16)	315	4.8	988.7	Steaming	Bird	1034			1	0	0	0	0	0	1	0	0		Spot Observation
108400	1998-02-19 03:45:00	1998	2	19	3	45	0	0	-55.95	113.1667	15	61	slight (0.50 - 1.25 m)	4.8	0	Unrestricted visibility			1	No precipitation/ clear	Moderate Breeze (11-16)	315	4.8	988.7	Steaming	Bird				4	0	0	0	0	0	4	0	0		Forward Quadrant
108402	1998-02-19 03:45:00	1998	2	19	3	45	0	0	-55.95	113.1667	15	61	slight (0.50 - 1.25 m)	4.8	0	Unrestricted visibility			1	No precipitation/ clear	Moderate Breeze (11-16)	315	4.8	988.7	Steaming	Bird				2	0	0	0	0	0	2	0	0		Spot Observation
108403	1998-02-19 03:45:00	1998	2	19	3	45	0	0	-55.95	113.1667	15	61	slight (0.50 - 1.25 m)	4.8	0	Unrestricted visibility			1	No precipitation/ clear	Moderate Breeze (11-16)	315	4.8	988.7	Steaming	Bird	59659			5	0	0	0	0	0	5	0	0		Spot Observation
108404	1998-02-19 05:00:00	1998	2	19	5	0	0	0	-55.8	113.6833	16	61	rough (2.50 - 4 m)	4.9	0	Unrestricted visibility			2	No precipitation/ clear	Strong Breeze (22-27)	304	4.5	988.8	Steaming	Bird	1073		Near (0-300m)	1	0	0	0	0	0	1	0	0		Forward Quadrant
108405	1998-02-19 05:00:00	1998	2	19	5	0	0	0	-55.8	113.6833	16	61	rough (2.50 - 4 m)	4.9	0	Unrestricted visibility			2	No precipitation/ clear	Strong Breeze (22-27)	304	4.5	988.8	Steaming	Bird	115084		Near (0-300m)	4	0	0	0	0	0	4	0	0		Forward Quadrant
108406	1998-02-19 08:00:00	1998	2	19	8	0	0	0	-55.3667	115.8333	16	61	slight (0.50 - 1.25 m)	5.3	0	Unrestricted visibility			2	Showers	Strong Breeze (22-27)	314	4.8	988.8	Steaming	Bird	110508			1	0	0	0	0	0	1	0	0		Forward Quadrant
108407	1998-02-19 08:00:00	1998	2	19	8	0	0	0	-55.3667	115.8333	16	61	slight (0.50 - 1.25 m)	5.3	0	Unrestricted visibility			2	Showers	Strong Breeze (22-27)	314	4.8	988.8	Steaming	Bird	110508			1	0	0	0	0	0	0	0	1		Stern count
108408	1998-02-19 08:00:00	1998	2	19	8	0	0	0	-55.3667	115.8333	16	61	slight (0.50 - 1.25 m)	5.3	0	Unrestricted visibility			2	Showers	Strong Breeze (22-27)	314	4.8	988.8	Steaming	Bird	110508			2	0	0	0	0	0	2	0	0		Spot Observation
108409	1998-02-19 08:00:00	1998	2	19	8	0	0	0	-55.3667	115.8333	16	61	slight (0.50 - 1.25 m)	5.3	0	Unrestricted visibility			2	Showers	Strong Breeze (22-27)	314	4.8	988.8	Steaming	Bird	1076			1	0	0	0	0	0	0	1	0		Forward Quadrant
108411	1998-02-19 08:00:00	1998	2	19	8	0	0	0	-55.3667	115.8333	16	61	slight (0.50 - 1.25 m)	5.3	0	Unrestricted visibility			2	Showers	Strong Breeze (22-27)	314	4.8	988.8	Steaming	Bird				2	0	0	0	0	0	2	0	0		Stern count
108412	1998-02-19 08:00:00	1998	2	19	8	0	0	0	-55.3667	115.8333	16	61	slight (0.50 - 1.25 m)	5.3	0	Unrestricted visibility			2	Showers	Strong Breeze (22-27)	314	4.8	988.8	Steaming	Bird				5	0	0	0	0	0	5	0	0		Spot Observation
110281	1998-05-08 09:02:00	1998	5	8	9	2	0	0	-62.965	104.322	13.3	98	calm-rippled (0.00 - 0.10 m)	-1.8	8	10 km		2500	1	No precipitation/ clear	Fresh Breeze (17-21)	225	-10.2128	995	Steaming	Bird	1045		Near (0-300m)	1	0	0	0	0	0	1	0	0	135	Husky format from PC logger
110282	1998-05-08 09:02:00	1998	5	8	9	2	0	0	-62.965	104.322	13.3	98	calm-rippled (0.00 - 0.10 m)	-1.8	8	10 km		2500	1	No precipitation/ clear	Fresh Breeze (17-21)	225	-10.2128	995	Steaming	Bird	1045		Near (0-300m)	1	0	0	0	0	0	1	0	0	45	Husky format from PC logger
110283	1998-05-08 09:02:00	1998	5	8	9	2	0	0	-62.965	104.322	13.3	98	calm-rippled (0.00 - 0.10 m)	-1.8	8	10 km		2500	1	No precipitation/ clear	Fresh Breeze (17-21)	225	-10.2128	995	Steaming	Bird	1045		Near (0-300m)	1	0	0	0	0	0	1	0	0	135	Husky format from PC logger
110284	1998-05-08 09:02:00	1998	5	8	9	2	0	0	-62.965	104.322	13.3	98	calm-rippled (0.00 - 0.10 m)	-1.8	8	10 km		2500	1	No precipitation/ clear	Fresh Breeze (17-21)	225	-10.2128	995	Steaming	Bird	1045		Near (0-300m)	1	0	0	0	0	0	1	0	0	135	Husky format from PC logger
110285	1998-05-08 09:28:00	1998	5	8	9	28	0	0	-62.981	104.528	12.9	108	calm-rippled (0.00 - 0.10 m)	-1.8	8	10 km		2500	1	No precipitation/ clear	Fresh Breeze (17-21)	225	-10.0656	995	Steaming	Bird	1030		Near (0-300m)	1	0	0	0	0	0	1	0	0	135	Husky format from PC logger
110286	1998-05-08 09:28:00	1998	5	8	9	28	0	0	-62.981	104.528	12.9	108	calm-rippled (0.00 - 0.10 m)	-1.8	8	10 km		2500	1	No precipitation/ clear	Fresh Breeze (17-21)	225	-10.0656	995	Steaming	Bird	1030		Near (0-300m)	1	0	0	0	0	0	1	0	0	135	Husky format from PC logger
110288	1998-05-08 09:28:00	1998	5	8	9	28	0	0	-62.981	104.528	12.9	108	calm-rippled (0.00 - 0.10 m)	-1.8	8	10 km		2500	1	No precipitation/ clear	Fresh Breeze (17-21)	225	-10.0656	995	Steaming	Bird	1045		Near (0-300m)	1	0	0	0	0	0	1	0	0	45	Husky format from PC logger
110289	1998-05-08 09:28:00	1998	5	8	9	28	0	0	-62.981	104.528	12.9	108	calm-rippled (0.00 - 0.10 m)	-1.8	8	10 km		2500	1	No precipitation/ clear	Fresh Breeze (17-21)	225	-10.0656	995	Steaming	Bird	1045		Near (0-300m)	2	0	0	0	0	0	2	0	0	135	Husky format from PC logger
110190	1998-05-08 04:53:00	1998	5	8	4	53	0	0	-62.944	102.6947	9.5	119	calm-rippled (0.00 - 0.10 m)	-1.6	6	10 km		2500	1	No precipitation/ clear	Strong Breeze (22-27)	225	-9.11144	991	Steaming	Bird	1045		Near (0-300m)	1	0	0	0	0	0	1	0	0	270	Husky format from PC logger
110191	1998-05-08 04:53:00	1998	5	8	4	53	0	0	-62.944	102.6947	9.5	119	calm-rippled (0.00 - 0.10 m)	-1.6	6	10 km		2500	1	No precipitation/ clear	Strong Breeze (22-27)	225	-9.11144	991	Steaming	Bird	1045		Near (0-300m)	1	0	0	0	0	0	1	0	0	45	Husky format from PC logger
110192	1998-05-08 04:53:00	1998	5	8	4	53	0	0	-62.944	102.6947	9.5	119	calm-rippled (0.00 - 0.10 m)	-1.6	6	10 km		2500	1	No precipitation/ clear	Strong Breeze (22-27)	225	-9.11144	991	Steaming	Bird	1045		Near (0-300m)	1	0	0	0	0	0	1	0	0	45	Husky format from PC logger
110193	1998-05-08 04:53:00	1998	5	8	4	53	0	0	-62.944	102.6947	9.5	119	calm-rippled (0.00 - 0.10 m)	-1.6	6	10 km		2500	1	No precipitation/ clear	Strong Breeze (22-27)	225	-9.11144	991	Steaming	Bird	1045		Near (0-300m)	2	0	0	0	0	0	2	0	0	270	Husky format from PC logger
110194	1998-05-08 04:53:00	1998	5	8	4	53	0	0	-62.944	102.6947	9.5	119	calm-rippled (0.00 - 0.10 m)	-1.6	6	10 km		2500	1	No precipitation/ clear	Strong Breeze (22-27)	225	-9.11144	991	Steaming	Bird	1045		Near (0-300m)	1	0	0	0	0	0	1	0	0	135	Husky format from PC logger
110195	1998-05-08 05:13:00	1998	5	8	5	13	0	0	-62.9435	102.8102	9.5	119	calm-rippled (0.00 - 0.10 m)	-1.6	6	10 km		2500	1	No precipitation/ clear	Strong Breeze (22-27)	225	-9.34839	991	Steaming	Bird	1045		Near (0-300m)	1	0	0	0	0	0	1	0	0	180	Husky format from PC logger
110196	1998-05-08 05:13:00	1998	5	8	5	13	0	0	-62.9435	102.8102	9.5	119	calm-rippled (0.00 - 0.10 m)	-1.6	6	10 km		2500	1	No precipitation/ clear	Strong Breeze (22-27)	225	-9.34839	991	Steaming	Bird	1030		Near (0-300m)	1	0	0	0	0	0	1	0	0	180	Husky format from PC logger
110197	1998-05-08 05:13:00	1998	5	8	5	13	0	0	-62.9435	102.8102	9.5	119	calm-rippled (0.00 - 0.10 m)	-1.6	6	10 km		2500	1	No precipitation/ clear	Strong Breeze (22-27)	225	-9.34839	991	Steaming	Bird	1045		Near (0-300m)	2	0	0	0	0	0	2	0	0	45	Husky format from PC logger
110198	1998-05-08 05:13:00	1998	5	8	5	13	0	0	-62.9435	102.8102	9.5	119	calm-rippled (0.00 - 0.10 m)	-1.6	6	10 km		2500	1	No precipitation/ clear	Strong Breeze (22-27)	225	-9.34839	991	Steaming	Bird	1030		Near (0-300m)	1	0	0	0	0	0	1	0	0	135	Husky format from PC logger
110199	1998-05-08 05:13:00	1998	5	8	5	13	0	0	-62.9435	102.8102	9.5	119	calm-rippled (0.00 - 0.10 m)	-1.6	6	10 km		2500	1	No precipitation/ clear	Strong Breeze (22-27)	225	-9.34839	991	Steaming	Bird	1030		Near (0-300m)	1	0	0	0	0	0	1	0	0	135	Husky format from PC logger
110200	1998-05-08 05:13:00	1998	5	8	5	13	0	0	-62.9435	102.8102	9.5	119	calm-rippled (0.00 - 0.10 m)	-1.6	6	10 km		2500	1	No precipitation/ clear	Strong Breeze (22-27)	225	-9.34839	991	Steaming	Bird	1045		Near (0-300m)	2	0	0	0	0	0	2	0	0	270	Husky format from PC logger
110201	1998-05-08 05:13:00	1998	5	8	5	13	0	0	-62.9435	102.8102	9.5	119	calm-rippled (0.00 - 0.10 m)	-1.6	6	10 km		2500	1	No precipitation/ clear	Strong Breeze (22-27)	225	-9.34839	991	Steaming	Bird	1045		Near (0-300m)	1	0	0	0	0	0	1	0	0	270	Husky format from PC logger
110202	1998-05-08 05:13:00	1998	5	8	5	13	0	0	-62.9435	102.8102	9.5	119	calm-rippled (0.00 - 0.10 m)	-1.6	6	10 km		2500	1	No precipitation/ clear	Strong Breeze (22-27)	225	-9.34839	991	Steaming	Bird	1030		Near (0-300m)	1	0	0	0	0	0	1	0	0	270	Husky format from PC logger
110203	1998-05-08 05:13:00	1998	5	8	5	13	0	0	-62.9435	102.8102	9.5	119	calm-rippled (0.00 - 0.10 m)	-1.6	6	10 km		2500	1	No precipitation/ clear	Strong Breeze (22-27)	225	-9.34839	991	Steaming	Bird	1030		Near (0-300m)	2	0	0	0	0	0	2	0	0	270	Husky format from PC logger
110204	1998-05-08 05:13:00	1998	5	8	5	13	0	0	-62.9435	102.8102	9.5	119	calm-rippled (0.00 - 0.10 m)	-1.6	6	10 km		2500	1	No precipitation/ clear	Strong Breeze (22-27)	225	-9.34839	991	Steaming	Bird	1045		Near (0-300m)	1	0	0	0	0	0	1	0	0	45	Husky format from PC logger
110205	1998-05-08 05:33:00	1998	5	8	5	33	0	0	-62.943	102.9235	9.5	119	calm-rippled (0.00 - 0.10 m)	-1.6	6	10 km		2500	1	No precipitation/ clear	Strong Breeze (22-27)	225	-9.50991	991	Steaming	Bird	1030		Near (0-300m)	2	0	0	0	0	0	2	0	0	135	Husky format from PC logger
110206	1998-05-08 05:33:00	1998	5	8	5	33	0	0	-62.943	102.9235	9.5	119	calm-rippled (0.00 - 0.10 m)	-1.6	6	10 km		2500	1	No precipitation/ clear	Strong Breeze (22-27)	225	-9.50991	991	Steaming	Bird	1045		Near (0-300m)	2	0	0	0	0	0	2	0	0	270	Husky format from PC logger
110207	1998-05-08 05:33:00	1998	5	8	5	33	0	0	-62.943	102.9235	9.5	119	calm-rippled (0.00 - 0.10 m)	-1.6	6	10 km		2500	1	No precipitation/ clear	Strong Breeze (22-27)	225	-9.50991	991	Steaming	Bird	1045		Near (0-300m)	1	0	0	0	0	0	1	0	0	135	Husky format from PC logger
110208	1998-05-08 05:33:00	1998	5	8	5	33	0	0	-62.943	102.9235	9.5	119	calm-rippled (0.00 - 0.10 m)	-1.6	6	10 km		2500	1	No precipitation/ clear	Strong Breeze (22-27)	225	-9.50991	991	Steaming	Bird	1045		Near (0-300m)	2	0	0	0	0	0	2	0	0	135	Husky format from PC logger
110209	1998-05-08 05:33:00	1998	5	8	5	33	0	0	-62.943	102.9235	9.5	119	calm-rippled (0.00 - 0.10 m)	-1.6	6	10 km		2500	1	No precipitation/ clear	Strong Breeze (22-27)	225	-9.50991	991	Steaming	Bird	1045		Near (0-300m)	3	0	0	0	0	0	3	0	0	270	Husky format from PC logger
110210	1998-05-08 05:33:00	1998	5	8	5	33	0	0	-62.943	102.9235	9.5	119	calm-rippled (0.00 - 0.10 m)	-1.6	6	10 km		2500	1	No precipitation/ clear	Strong Breeze (22-27)	225	-9.50991	991	Steaming	Bird	1030		Near (0-300m)	2	0	0	0	0	0	2	0	0	270	Husky format from PC logger
110211	1998-05-08 05:33:00	1998	5	8	5	33	0	0	-62.943	102.9235	9.5	119	calm-rippled (0.00 - 0.10 m)	-1.6	6	10 km		2500	1	No precipitation/ clear	Strong Breeze (22-27)	225	-9.50991	991	Steaming	Bird	1030		Near (0-300m)	1	0	0	0	0	0	1	0	0	270	Husky format from PC logger
110213	1998-05-08 05:33:00	1998	5	8	5	33	0	0	-62.943	102.9235	9.5	119	calm-rippled (0.00 - 0.10 m)	-1.6	6	10 km		2500	1	No precipitation/ clear	Strong Breeze (22-27)	225	-9.50991	991	Steaming	Bird	1045		Near (0-300m)	2	0	0	0	0	0	2	0	0	270	Husky format from PC logger
110214	1998-05-08 05:33:00	1998	5	8	5	33	0	0	-62.943	102.9235	9.5	119	calm-rippled (0.00 - 0.10 m)	-1.6	6	10 km		2500	1	No precipitation/ clear	Strong Breeze (22-27)	225	-9.50991	991	Steaming	Bird	1030		Near (0-300m)	2	0	0	0	0	0	2	0	0	270	Husky format from PC logger
110216	1998-05-08 05:59:00	1998	5	8	5	59	0	0	-62.9445	103.0985	8.1	144	calm-rippled (0.00 - 0.10 m)	-1.6	6	10 km		2500	1	No precipitation/ clear	Strong Breeze (22-27)	225	-9.93599	991	Steaming	Bird	1045		Near (0-300m)	1	0	0	0	0	0	1	0	0	45	Husky format from PC logger
110217	1998-05-08 05:59:00	1998	5	8	5	59	0	0	-62.9445	103.0985	8.1	144	calm-rippled (0.00 - 0.10 m)	-1.6	6	10 km		2500	1	No precipitation/ clear	Strong Breeze (22-27)	225	-9.93599	991	Steaming	Bird	1030		Near (0-300m)	2	0	0	0	0	0	2	0	0	135	Husky format from PC logger
110218	1998-05-08 05:59:00	1998	5	8	5	59	0	0	-62.9445	103.0985	8.1	144	calm-rippled (0.00 - 0.10 m)	-1.6	6	10 km		2500	1	No precipitation/ clear	Strong Breeze (22-27)	225	-9.93599	991	Steaming	Bird	1030		Near (0-300m)	1	0	0	0	0	0	1	0	0	135	Husky format from PC logger
110219	1998-05-08 05:59:00	1998	5	8	5	59	0	0	-62.9445	103.0985	8.1	144	calm-rippled (0.00 - 0.10 m)	-1.6	6	10 km		2500	1	No precipitation/ clear	Strong Breeze (22-27)	225	-9.93599	991	Steaming	Bird	1030		Near (0-300m)	1	0	0	0	0	0	1	0	0	45	Husky format from PC logger
110220	1998-05-08 05:59:00	1998	5	8	5	59	0	0	-62.9445	103.0985	8.1	144	calm-rippled (0.00 - 0.10 m)	-1.6	6	10 km		2500	1	No precipitation/ clear	Strong Breeze (22-27)	225	-9.93599	991	Steaming	Bird	1030		Near (0-300m)	1	0	0	0	0	0	1	0	0	270	Husky format from PC logger
109598	1998-04-29 10:18:00	1998	4	29	10	18	0	0	-63.2975	85.21	5.5	237	calm-glassy	-1.7	9	10 km		2500	1	No precipitation/ clear	Strong Breeze (22-27)	225	-13.8455	971	Steaming	Bird	1045		Near (0-300m)	2	0	0	0	0	0	2	0	0	315	Husky format from PC logger
109599	1998-04-29 10:18:00	1998	4	29	10	18	0	0	-63.2975	85.21	5.5	237	calm-glassy	-1.7	9	10 km		2500	1	No precipitation/ clear	Strong Breeze (22-27)	225	-13.8455	971	Steaming	Bird	1045		Near (0-300m)	2	0	0	0	0	0	2	0	0	315	Husky format from PC logger
109600	1998-04-29 10:18:00	1998	4	29	10	18	0	0	-63.2975	85.21	5.5	237	calm-glassy	-1.7	9	10 km		2500	1	No precipitation/ clear	Strong Breeze (22-27)	225	-13.8455	971	Steaming	Bird	1030		Near (0-300m)	1	0	0	0	0	0	1	0	0	315	Husky format from PC logger
109601	1998-04-29 10:18:00	1998	4	29	10	18	0	0	-63.2975	85.21	5.5	237	calm-glassy	-1.7	9	10 km		2500	1	No precipitation/ clear	Strong Breeze (22-27)	225	-13.8455	971	Steaming	Bird	1030		Near (0-300m)	1	0	0	0	0	0	1	0	0	315	Husky format from PC logger
109602	1998-04-29 10:18:00	1998	4	29	10	18	0	0	-63.2975	85.21	5.5	237	calm-glassy	-1.7	9	10 km		2500	1	No precipitation/ clear	Strong Breeze (22-27)	225	-13.8455	971	Steaming	Bird	1030		Near (0-300m)	1	0	0	0	0	0	1	0	0	270	Husky format from PC logger
109603	1998-04-29 10:18:00	1998	4	29	10	18	0	0	-63.2975	85.21	5.5	237	calm-glassy	-1.7	9	10 km		2500	1	No precipitation/ clear	Strong Breeze (22-27)	225	-13.8455	971	Steaming	Bird	1045		Near (0-300m)	1	0	0	0	0	0	1	0	0	270	Husky format from PC logger
109604	1998-04-29 10:18:00	1998	4	29	10	18	0	0	-63.2975	85.21	5.5	237	calm-glassy	-1.7	9	10 km		2500	1	No precipitation/ clear	Strong Breeze (22-27)	225	-13.8455	971	Steaming	Bird	1030		Near (0-300m)	2	0	0	0	0	0	2	0	0	270	Husky format from PC logger
109605	1998-04-29 10:18:00	1998	4	29	10	18	0	0	-63.2975	85.21	5.5	237	calm-glassy	-1.7	9	10 km		2500	1	No precipitation/ clear	Strong Breeze (22-27)	225	-13.8455	971	Steaming	Bird	1030		Near (0-300m)	1	0	0	0	0	0	1	0	0	270	Husky format from PC logger
109606	1998-04-29 10:18:00	1998	4	29	10	18	0	0	-63.2975	85.21	5.5	237	calm-glassy	-1.7	9	10 km		2500	1	No precipitation/ clear	Strong Breeze (22-27)	225	-13.8455	971	Steaming	Bird	1045		Near (0-300m)	1	0	0	0	0	0	1	0	0	270	Husky format from PC logger
109607	1998-04-30 02:41:00	1998	4	30	2	41	0	0	-63.4532	80.2223	9.7	240	calm-glassy	-1.6	9	300m - 1km		2500	2	No precipitation/ clear	Moderate Breeze (11-16)	45	-9.14525	970	Steaming	Bird	1045		Near (0-300m)	1	0	0	0	0	0	1	0	0	315	Husky format from PC logger
109609	1998-04-30 02:41:00	1998	4	30	2	41	0	0	-63.4532	80.2223	9.7	240	calm-glassy	-1.6	9	300m - 1km		2500	2	No precipitation/ clear	Moderate Breeze (11-16)	45	-9.14525	970	Steaming	Bird	1045		Near (0-300m)	1	0	0	0	0	0	1	0	0	315	Husky format from PC logger
109610	1998-04-30 02:41:00	1998	4	30	2	41	0	0	-63.4532	80.2223	9.7	240	calm-glassy	-1.6	9	300m - 1km		2500	2	No precipitation/ clear	Moderate Breeze (11-16)	45	-9.14525	970	Steaming	Bird	1045		Near (0-300m)	1	0	0	0	0	0	1	0	0	315	Husky format from PC logger
109611	1998-04-30 02:41:00	1998	4	30	2	41	0	0	-63.4532	80.2223	9.7	240	calm-glassy	-1.6	9	300m - 1km		2500	2	No precipitation/ clear	Moderate Breeze (11-16)	45	-9.14525	970	Steaming	Bird	1045		Near (0-300m)	1	0	0	0	0	0	1	0	0	315	Husky format from PC logger
109612	1998-04-30 02:41:00	1998	4	30	2	41	0	0	-63.4532	80.2223	9.7	240	calm-glassy	-1.6	9	300m - 1km		2500	2	No precipitation/ clear	Moderate Breeze (11-16)	45	-9.14525	970	Steaming	Bird	1045		Near (0-300m)	2	0	0	0	0	0	2	0	0	315	Husky format from PC logger
109613	1998-04-30 02:41:00	1998	4	30	2	41	0	0	-63.4532	80.2223	9.7	240	calm-glassy	-1.6	9	300m - 1km		2500	2	No precipitation/ clear	Moderate Breeze (11-16)	45	-9.14525	970	Steaming	Bird	1045		Near (0-300m)	1	0	0	0	0	0	1	0	0	90	Husky format from PC logger
109614	1998-04-30 02:41:00	1998	4	30	2	41	0	0	-63.4532	80.2223	9.7	240	calm-glassy	-1.6	9	300m - 1km		2500	2	No precipitation/ clear	Moderate Breeze (11-16)	45	-9.14525	970	Steaming	Bird	1030		Near (0-300m)	1	0	0	0	0	0	1	0	0	270	Husky format from PC logger
109615	1998-04-30 02:41:00	1998	4	30	2	41	0	0	-63.4532	80.2223	9.7	240	calm-glassy	-1.6	9	300m - 1km		2500	2	No precipitation/ clear	Moderate Breeze (11-16)	45	-9.14525	970	Steaming	Bird	1045		Near (0-300m)	1	0	0	0	0	0	1	0	0	270	Husky format from PC logger
109616	1998-04-30 02:41:00	1998	4	30	2	41	0	0	-63.4532	80.2223	9.7	240	calm-glassy	-1.6	9	300m - 1km		2500	2	No precipitation/ clear	Moderate Breeze (11-16)	45	-9.14525	970	Steaming	Bird	1045		Near (0-300m)	2	0	0	0	0	0	2	0	0	225	Husky format from PC logger
109618	1998-04-30 03:15:00	1998	4	30	3	15	0	0	-63.5193	80.041	9.7	240	calm-glassy	-1.6	9	300m - 1km		2500	2	No precipitation/ clear	Moderate Breeze (11-16)	45	-10.2701	970	Steaming	Bird	1030		Near (0-300m)	1	0	0	0	0	0	1	0	0	315	Husky format from PC logger
109619	1998-04-30 03:15:00	1998	4	30	3	15	0	0	-63.5193	80.041	9.7	240	calm-glassy	-1.6	9	300m - 1km		2500	2	No precipitation/ clear	Moderate Breeze (11-16)	45	-10.2701	970	Steaming	Bird	1030		Near (0-300m)	2	0	0	0	0	0	2	0	0	315	Husky format from PC logger
109620	1998-04-30 03:15:00	1998	4	30	3	15	0	0	-63.5193	80.041	9.7	240	calm-glassy	-1.6	9	300m - 1km		2500	2	No precipitation/ clear	Moderate Breeze (11-16)	45	-10.2701	970	Steaming	Bird	1030		Near (0-300m)	1	0	0	0	0	0	1	0	0	315	Husky format from PC logger
109621	1998-04-30 03:15:00	1998	4	30	3	15	0	0	-63.5193	80.041	9.7	240	calm-glassy	-1.6	9	300m - 1km		2500	2	No precipitation/ clear	Moderate Breeze (11-16)	45	-10.2701	970	Steaming	Bird	1045		Near (0-300m)	1	0	0	0	0	0	1	0	0	315	Husky format from PC logger
109622	1998-04-30 03:15:00	1998	4	30	3	15	0	0	-63.5193	80.041	9.7	240	calm-glassy	-1.6	9	300m - 1km		2500	2	No precipitation/ clear	Moderate Breeze (11-16)	45	-10.2701	970	Steaming	Bird	1030		Near (0-300m)	1	0	0	0	0	0	1	0	0	315	Husky format from PC logger
109623	1998-04-30 03:15:00	1998	4	30	3	15	0	0	-63.5193	80.041	9.7	240	calm-glassy	-1.6	9	300m - 1km		2500	2	No precipitation/ clear	Moderate Breeze (11-16)	45	-10.2701	970	Steaming	Bird	1030		Near (0-300m)	1	0	0	0	0	0	1	0	0	315	Husky format from PC logger
109624	1998-04-30 03:15:00	1998	4	30	3	15	0	0	-63.5193	80.041	9.7	240	calm-glassy	-1.6	9	300m - 1km		2500	2	No precipitation/ clear	Moderate Breeze (11-16)	45	-10.2701	970	Steaming	Bird	1045		Near (0-300m)	1	0	0	0	0	0	1	0	0	315	Husky format from PC logger
109625	1998-04-30 03:15:00	1998	4	30	3	15	0	0	-63.5193	80.041	9.7	240	calm-glassy	-1.6	9	300m - 1km		2500	2	No precipitation/ clear	Moderate Breeze (11-16)	45	-10.2701	970	Steaming	Bird	1030		Near (0-300m)	1	0	0	0	0	0	1	0	0	225	Husky format from PC logger
109626	1998-04-30 03:15:00	1998	4	30	3	15	0	0	-63.5193	80.041	9.7	240	calm-glassy	-1.6	9	300m - 1km		2500	2	No precipitation/ clear	Moderate Breeze (11-16)	45	-10.2701	970	Steaming	Bird	1045		Near (0-300m)	1	0	0	0	0	0	1	0	0	180	Husky format from PC logger
109628	1998-04-30 03:29:00	1998	4	30	3	29	0	0	-63.545	79.9703	9.7	240	calm-glassy	-1.6	9	300m - 1km		2500	2	No precipitation/ clear	Moderate Breeze (11-16)	45	-10.3883	970	Steaming	Bird	1045		Near (0-300m)	1	0	0	0	0	0	1	0	0	180	Husky format from PC logger
109629	1998-04-30 03:29:00	1998	4	30	3	29	0	0	-63.545	79.9703	9.7	240	calm-glassy	-1.6	9	300m - 1km		2500	2	No precipitation/ clear	Moderate Breeze (11-16)	45	-10.3883	970	Steaming	Bird	1045		Near (0-300m)	1	0	0	0	0	0	1	0	0	180	Husky format from PC logger
109630	1998-04-30 03:29:00	1998	4	30	3	29	0	0	-63.545	79.9703	9.7	240	calm-glassy	-1.6	9	300m - 1km		2500	2	No precipitation/ clear	Moderate Breeze (11-16)	45	-10.3883	970	Steaming	Bird	1045		Near (0-300m)	1	0	0	0	0	0	1	0	0	180	Husky format from PC logger
109631	1998-04-30 03:29:00	1998	4	30	3	29	0	0	-63.545	79.9703	9.7	240	calm-glassy	-1.6	9	300m - 1km		2500	2	No precipitation/ clear	Moderate Breeze (11-16)	45	-10.3883	970	Steaming	Bird	1045		Near (0-300m)	2	0	0	0	0	0	2	0	0	180	Husky format from PC logger
109632	1998-04-30 03:29:00	1998	4	30	3	29	0	0	-63.545	79.9703	9.7	240	calm-glassy	-1.6	9	300m - 1km		2500	2	No precipitation/ clear	Moderate Breeze (11-16)	45	-10.3883	970	Steaming	Bird	1045		Near (0-300m)	1	0	0	0	0	0	1	0	0	180	Husky format from PC logger
109633	1998-04-30 03:29:00	1998	4	30	3	29	0	0	-63.545	79.9703	9.7	240	calm-glassy	-1.6	9	300m - 1km		2500	2	No precipitation/ clear	Moderate Breeze (11-16)	45	-10.3883	970	Steaming	Bird	1030		Near (0-300m)	2	0	0	0	0	0	2	0	0	90	Husky format from PC logger
109634	1998-04-30 03:29:00	1998	4	30	3	29	0	0	-63.545	79.9703	9.7	240	calm-glassy	-1.6	9	300m - 1km		2500	2	No precipitation/ clear	Moderate Breeze (11-16)	45	-10.3883	970	Steaming	Bird	1045		Near (0-300m)	1	0	0	0	0	0	1	0	0	180	Husky format from PC logger
109635	1998-04-30 03:29:00	1998	4	30	3	29	0	0	-63.545	79.9703	9.7	240	calm-glassy	-1.6	9	300m - 1km		2500	2	No precipitation/ clear	Moderate Breeze (11-16)	45	-10.3883	970	Steaming	Bird	1030		Near (0-300m)	1	0	0	0	0	0	1	0	0	180	Husky format from PC logger
109536	1998-04-29 03:26:00	1998	4	29	3	26	0	0	-63.2888	86.841	1.6	25	calm-glassy	-1.7	9	300m - 1km		2500	2	No precipitation/ clear	Gentle Breeze (7-10)	0	-2.96907	963	Steaming	Bird	1086		Near (0-300m)	1	0	0	1	0	0	0	0	0		Husky format from PC logger
109537	1998-04-29 04:21:00	1998	4	29	4	21	0	0	-63.27	86.522	1.6	25	calm-glassy	-1.7	8	300m - 1km		2500	2	No precipitation/ clear	Gentle Breeze (7-10)	315	-2.8672	961	Steaming	Bird	1045		Near (0-300m)	1	0	0	0	0	0	1	0	0	270	Husky format from PC logger
109538	1998-04-29 04:21:00	1998	4	29	4	21	0	0	-63.27	86.522	1.6	25	calm-glassy	-1.7	8	300m - 1km		2500	2	No precipitation/ clear	Gentle Breeze (7-10)	315	-2.8672	961	Steaming	Bird	1045		Near (0-300m)	1	0	0	0	0	0	1	0	0	90	Husky format from PC logger
109006	1998-04-21 23:00:00	1998	4	21	23	0	0	0	-64.1428	139.7495	13.1	332	moderate (1.25 - 2.50 m)	-0.5	0	300m - 1km		2500	2	No precipitation/ clear	Strong Breeze (22-27)	45	-4.02686	989	Steaming	Bird	1030		Near (0-300m)	2	0	0	0	0	0	2	0	0	45	Husky format from PC logger
109008	1998-04-21 23:00:00	1998	4	21	23	0	0	0	-64.1428	139.7495	13.1	332	moderate (1.25 - 2.50 m)	-0.5	0	300m - 1km		2500	2	No precipitation/ clear	Strong Breeze (22-27)	45	-4.02686	989	Steaming	Bird	1058		Near (0-300m)	1	0	0	0	0	0	1	0	0	45	Husky format from PC logger
109010	1998-04-21 23:00:00	1998	4	21	23	0	0	0	-64.1428	139.7495	13.1	332	moderate (1.25 - 2.50 m)	-0.5	0	300m - 1km		2500	2	No precipitation/ clear	Strong Breeze (22-27)	45	-4.02686	989	Steaming	Bird	115082		Near (0-300m)	1	0	0	0	0	0	1	0	0	270	Husky format from PC logger
109011	1998-04-21 23:00:00	1998	4	21	23	0	0	0	-64.1428	139.7495	13.1	332	moderate (1.25 - 2.50 m)	-0.5	0	300m - 1km		2500	2	No precipitation/ clear	Strong Breeze (22-27)	45	-4.02686	989	Steaming	Bird	1045		Near (0-300m)	1	0	0	0	0	0	1	0	0	0	Husky format from PC logger
109012	1998-04-22 00:09:00	1998	4	22	0	9	0	0	-63.9573	139.4543	13.7	330	moderate (1.25 - 2.50 m)	-0.5	0	300m - 1km	34.1424	2500	2	No precipitation/ clear	Strong Breeze (22-27)	45	-2.27229	989	Steaming	Bird	1058		Near (0-300m)	1	0	0	0	0	0	1	0	0	45	Husky format from PC logger
109013	1998-04-22 00:09:00	1998	4	22	0	9	0	0	-63.9573	139.4543	13.7	330	moderate (1.25 - 2.50 m)	-0.5	0	300m - 1km	34.1424	2500	2	No precipitation/ clear	Strong Breeze (22-27)	45	-2.27229	989	Steaming	Bird	115082		Near (0-300m)	1	0	0	0	0	0	1	0	0	270	Husky format from PC logger
109014	1998-04-22 00:09:00	1998	4	22	0	9	0	0	-63.9573	139.4543	13.7	330	moderate (1.25 - 2.50 m)	-0.5	0	300m - 1km	34.1424	2500	2	No precipitation/ clear	Strong Breeze (22-27)	45	-2.27229	989	Steaming	Bird	1045		Near (0-300m)	2	0	0	0	0	0	2	0	0	45	Husky format from PC logger
109015	1998-04-22 00:09:00	1998	4	22	0	9	0	0	-63.9573	139.4543	13.7	330	moderate (1.25 - 2.50 m)	-0.5	0	300m - 1km	34.1424	2500	2	No precipitation/ clear	Strong Breeze (22-27)	45	-2.27229	989	Steaming	Bird	1030		Near (0-300m)	3	0	0	0	0	0	3	0	0	45	Husky format from PC logger
109016	1998-04-22 00:09:00	1998	4	22	0	9	0	0	-63.9573	139.4543	13.7	330	moderate (1.25 - 2.50 m)	-0.5	0	300m - 1km	34.1424	2500	2	No precipitation/ clear	Strong Breeze (22-27)	45	-2.27229	989	Steaming	Bird	1058		Near (0-300m)	1	0	0	0	0	0	1	0	0	270	Husky format from PC logger
109017	1998-04-22 00:09:00	1998	4	22	0	9	0	0	-63.9573	139.4543	13.7	330	moderate (1.25 - 2.50 m)	-0.5	0	300m - 1km	34.1424	2500	2	No precipitation/ clear	Strong Breeze (22-27)	45	-2.27229	989	Steaming	Bird	1030		Near (0-300m)	9	0	0	0	0	0	9	0	0	0	Husky format from PC logger
109019	1998-04-22 00:09:00	1998	4	22	0	9	0	0	-63.9573	139.4543	13.7	330	moderate (1.25 - 2.50 m)	-0.5	0	300m - 1km	34.1424	2500	2	No precipitation/ clear	Strong Breeze (22-27)	45	-2.27229	989	Steaming	Bird	66972		Near (0-300m)	1	0	0	0	0	0	1	0	0	45	Husky format from PC logger
109020	1998-04-22 00:09:00	1998	4	22	0	9	0	0	-63.9573	139.4543	13.7	330	moderate (1.25 - 2.50 m)	-0.5	0	300m - 1km	34.1424	2500	2	No precipitation/ clear	Strong Breeze (22-27)	45	-2.27229	989	Steaming	Bird	1030		Near (0-300m)	2	0	0	0	0	0	2	0	0	45	Husky format from PC logger
109021	1998-04-22 00:09:00	1998	4	22	0	9	0	0	-63.9573	139.4543	13.7	330	moderate (1.25 - 2.50 m)	-0.5	0	300m - 1km	34.1424	2500	2	No precipitation/ clear	Strong Breeze (22-27)	45	-2.27229	989	Steaming	Bird	1030		Near (0-300m)	2	0	0	0	0	0	2	0	0	0	Husky format from PC logger
109022	1998-04-22 03:10:00	1998	4	22	3	10	0	0	-63.7133	138.8505	4.3	265	moderate (1.25 - 2.50 m)	-0.5	0	300m - 1km	33.9417	2500	2	Snow	Moderate Breeze (11-16)	45	0.347966	986	Steaming	Bird	1058		Near (0-300m)	1	0	0	0	0	0	1	0	0	0	Husky format from PC logger
109023	1998-04-22 03:10:00	1998	4	22	3	10	0	0	-63.7133	138.8505	4.3	265	moderate (1.25 - 2.50 m)	-0.5	0	300m - 1km	33.9417	2500	2	Snow	Moderate Breeze (11-16)	45	0.347966	986	Steaming	Bird	1030		Near (0-300m)	1	0	0	0	0	0	1	0	0	0	Husky format from PC logger
109024	1998-04-22 03:10:00	1998	4	22	3	10	0	0	-63.7133	138.8505	4.3	265	moderate (1.25 - 2.50 m)	-0.5	0	300m - 1km	33.9417	2500	2	Snow	Moderate Breeze (11-16)	45	0.347966	986	Steaming	Bird	115082		Near (0-300m)	1	0	0	0	0	0	1	0	0	45	Husky format from PC logger
109025	1998-04-22 03:10:00	1998	4	22	3	10	0	0	-63.7133	138.8505	4.3	265	moderate (1.25 - 2.50 m)	-0.5	0	300m - 1km	33.9417	2500	2	Snow	Moderate Breeze (11-16)	45	0.347966	986	Steaming	Bird	1058		Near (0-300m)	1	0	0	0	0	0	1	0	0	0	Husky format from PC logger
109026	1998-04-22 03:12:00	1998	4	22	3	12	0	0	-63.7138	138.8472	4.3	265	moderate (1.25 - 2.50 m)	-0.5	0	300m - 1km	33.9417	2500	2	Snow	Moderate Breeze (11-16)	45	0.493475	986	Steaming	Bird	1058		Near (0-300m)	2	0	0	0	0	0	0	0	2		Stern count
109027	1998-04-22 03:12:00	1998	4	22	3	12	0	0	-63.7138	138.8472	4.3	265	moderate (1.25 - 2.50 m)	-0.5	0	300m - 1km	33.9417	2500	2	Snow	Moderate Breeze (11-16)	45	0.493475	986	Steaming	Bird	1e+05		Near (0-300m)	5	0	0	0	0	0	0	0	5		Stern count
108928	1998-04-20 05:41:00	1998	4	20	5	41	0	0	-66.1242	144.8765	6.6	290	calm-glassy	-1.7	8	300m - 1km		452	2	No precipitation/ clear	Fresh Breeze (17-21)	135	-18.5916	984	Steaming	Bird	1045		Near (0-300m)	1	0	0	0	0	0	1	0	0	315	Husky format from PC logger
108929	1998-04-20 05:41:00	1998	4	20	5	41	0	0	-66.1242	144.8765	6.6	290	calm-glassy	-1.7	8	300m - 1km		452	2	No precipitation/ clear	Fresh Breeze (17-21)	135	-18.5916	984	Steaming	Bird	1045		Near (0-300m)	2	0	0	0	0	0	2	0	0	315	Husky format from PC logger
108930	1998-04-20 05:41:00	1998	4	20	5	41	0	0	-66.1242	144.8765	6.6	290	calm-glassy	-1.7	8	300m - 1km		452	2	No precipitation/ clear	Fresh Breeze (17-21)	135	-18.5916	984	Steaming	Bird	1030		Near (0-300m)	1	0	0	0	0	0	1	0	0	45	Husky format from PC logger
108931	1998-04-20 05:41:00	1998	4	20	5	41	0	0	-66.1242	144.8765	6.6	290	calm-glassy	-1.7	8	300m - 1km		452	2	No precipitation/ clear	Fresh Breeze (17-21)	135	-18.5916	984	Steaming	Bird	1045		Near (0-300m)	5	0	0	0	0	0	5	0	0	0	Husky format from PC logger
108932	1998-04-20 05:41:00	1998	4	20	5	41	0	0	-66.1242	144.8765	6.6	290	calm-glassy	-1.7	8	300m - 1km		452	2	No precipitation/ clear	Fresh Breeze (17-21)	135	-18.5916	984	Steaming	Bird	1045		Near (0-300m)	1	0	0	0	0	0	1	0	0	180	Husky format from PC logger
108933	1998-04-20 05:41:00	1998	4	20	5	41	0	0	-66.1242	144.8765	6.6	290	calm-glassy	-1.7	8	300m - 1km		452	2	No precipitation/ clear	Fresh Breeze (17-21)	135	-18.5916	984	Steaming	Bird	1045		Near (0-300m)	1	0	0	0	0	0	1	0	0	180	Husky format from PC logger
108934	1998-04-20 05:41:00	1998	4	20	5	41	0	0	-66.1242	144.8765	6.6	290	calm-glassy	-1.7	8	300m - 1km		452	2	No precipitation/ clear	Fresh Breeze (17-21)	135	-18.5916	984	Steaming	Bird	1045		Near (0-300m)	1	0	0	1	0	0	0	0	0		Husky format from PC logger
108935	1998-04-20 05:41:00	1998	4	20	5	41	0	0	-66.1242	144.8765	6.6	290	calm-glassy	-1.7	8	300m - 1km		452	2	No precipitation/ clear	Fresh Breeze (17-21)	135	-18.5916	984	Steaming	Bird	1045		Near (0-300m)	1	0	0	0	0	0	1	0	0	0	Husky format from PC logger
108936	1998-04-20 22:22:00	1998	4	20	22	22	0	0	-65.3807	142.782	8.7	27	calm-rippled (0.00 - 0.10 m)	-1.7	8	300m - 1km		2500	2	No precipitation/ clear	Gentle Breeze (7-10)	135	-14.8482	983	Steaming	Bird	1086		Near (0-300m)	10	0	10	0	0	0	0	0	0		Husky format from PC logger
108937	1998-04-20 22:22:00	1998	4	20	22	22	0	0	-65.3807	142.782	8.7	27	calm-rippled (0.00 - 0.10 m)	-1.7	8	300m - 1km		2500	2	No precipitation/ clear	Gentle Breeze (7-10)	135	-14.8482	983	Steaming	Bird	1030		Near (0-300m)	1	0	0	0	0	0	1	0	0	0	Husky format from PC logger
108938	1998-04-20 22:22:00	1998	4	20	22	22	0	0	-65.3807	142.782	8.7	27	calm-rippled (0.00 - 0.10 m)	-1.7	8	300m - 1km		2500	2	No precipitation/ clear	Gentle Breeze (7-10)	135	-14.8482	983	Steaming	Bird	1086		Near (0-300m)	23	0	0	23	0	0	0	0	0		Husky format from PC logger
108939	1998-04-20 22:22:00	1998	4	20	22	22	0	0	-65.3807	142.782	8.7	27	calm-rippled (0.00 - 0.10 m)	-1.7	8	300m - 1km		2500	2	No precipitation/ clear	Gentle Breeze (7-10)	135	-14.8482	983	Steaming	Bird	1045		Near (0-300m)	2	0	0	0	0	0	2	0	0	0	Husky format from PC logger
108940	1998-04-20 22:22:00	1998	4	20	22	22	0	0	-65.3807	142.782	8.7	27	calm-rippled (0.00 - 0.10 m)	-1.7	8	300m - 1km		2500	2	No precipitation/ clear	Gentle Breeze (7-10)	135	-14.8482	983	Steaming	Bird	1030		Near (0-300m)	2	0	0	0	0	0	2	0	0	0	Husky format from PC logger
108941	1998-04-20 22:22:00	1998	4	20	22	22	0	0	-65.3807	142.782	8.7	27	calm-rippled (0.00 - 0.10 m)	-1.7	8	300m - 1km		2500	2	No precipitation/ clear	Gentle Breeze (7-10)	135	-14.8482	983	Steaming	Bird	1045		Near (0-300m)	3	0	0	0	0	0	3	0	0	0	Husky format from PC logger
108942	1998-04-20 22:22:00	1998	4	20	22	22	0	0	-65.3807	142.782	8.7	27	calm-rippled (0.00 - 0.10 m)	-1.7	8	300m - 1km		2500	2	No precipitation/ clear	Gentle Breeze (7-10)	135	-14.8482	983	Steaming	Bird	1086		Near (0-300m)	32	0	32	0	0	0	0	0	0		Husky format from PC logger
108943	1998-04-20 22:22:00	1998	4	20	22	22	0	0	-65.3807	142.782	8.7	27	calm-rippled (0.00 - 0.10 m)	-1.7	8	300m - 1km		2500	2	No precipitation/ clear	Gentle Breeze (7-10)	135	-14.8482	983	Steaming	Bird	1045		Near (0-300m)	2	0	0	0	0	0	2	0	0	90	Husky format from PC logger
108944	1998-04-20 22:22:00	1998	4	20	22	22	0	0	-65.3807	142.782	8.7	27	calm-rippled (0.00 - 0.10 m)	-1.7	8	300m - 1km		2500	2	No precipitation/ clear	Gentle Breeze (7-10)	135	-14.8482	983	Steaming	Bird	1045		Near (0-300m)	1	0	0	0	0	0	1	0	0	90	Husky format from PC logger
108945	1998-04-20 22:22:00	1998	4	20	22	22	0	0	-65.3807	142.782	8.7	27	calm-rippled (0.00 - 0.10 m)	-1.7	8	300m - 1km		2500	2	No precipitation/ clear	Gentle Breeze (7-10)	135	-14.8482	983	Steaming	Bird	1030		Near (0-300m)	1	0	0	0	0	0	1	0	0	180	Husky format from PC logger
108413	1998-02-19 08:00:00	1998	2	19	8	0	0	0	-55.3667	115.8333	16	61	slight (0.50 - 1.25 m)	5.3	0	Unrestricted visibility			2	Showers	Strong Breeze (22-27)	314	4.8	988.8	Steaming	Bird	1018			2	0	0	0	0	0	2	0	0		Spot Observation
108414	1998-02-20 03:00:00	1998	2	20	3	0	0	0	-52.9	122.6333	13	56	moderate (1.25 - 2.50 m)	5.7	0	less than 300 m			2	Rain	Strong Breeze (22-27)	279	6.1	979	Steaming	Bird	110508			1	0	0	0	0	0	1	0	0		Forward Quadrant
108415	1998-02-20 03:00:00	1998	2	20	3	0	0	0	-52.9	122.6333	13	56	moderate (1.25 - 2.50 m)	5.7	0	less than 300 m			2	Rain	Strong Breeze (22-27)	279	6.1	979	Steaming	Bird	110508			3	0	0	0	0	0	3	0	0		Spot Observation
108416	1998-02-20 03:00:00	1998	2	20	3	0	0	0	-52.9	122.6333	13	56	moderate (1.25 - 2.50 m)	5.7	0	less than 300 m			2	Rain	Strong Breeze (22-27)	279	6.1	979	Steaming	Bird	1055			5	0	0	0	0	0	0	5	0		Stern count
108417	1998-02-20 03:00:00	1998	2	20	3	0	0	0	-52.9	122.6333	13	56	moderate (1.25 - 2.50 m)	5.7	0	less than 300 m			2	Rain	Strong Breeze (22-27)	279	6.1	979	Steaming	Bird				2	0	0	0	0	0	0	0	2		Stern count
108418	1998-02-20 03:00:00	1998	2	20	3	0	0	0	-52.9	122.6333	13	56	moderate (1.25 - 2.50 m)	5.7	0	less than 300 m			2	Rain	Strong Breeze (22-27)	279	6.1	979	Steaming	Bird	110509			1	0	0	0	0	0	1	0	0		Forward Quadrant
108317	1998-02-16 05:00:00	1998	2	16	5	0	0	0	-63.1333	86.7	14	61	slight (0.50 - 1.25 m)	1	0	3 km			2	Showers	Strong Breeze (22-27)	65	0.9	979.1	Steaming	Bird	1059			54	0	54	0	0	0	0	0	0		Stern count
108318	1998-02-16 05:00:00	1998	2	16	5	0	0	0	-63.1333	86.7	14	61	slight (0.50 - 1.25 m)	1	0	3 km			2	Showers	Strong Breeze (22-27)	65	0.9	979.1	Steaming	Bird	1059			12	0	0	0	0	0	12	0	0		Spot Observation
108319	1998-02-16 05:00:00	1998	2	16	5	0	0	0	-63.1333	86.7	14	61	slight (0.50 - 1.25 m)	1	0	3 km			2	Showers	Strong Breeze (22-27)	65	0.9	979.1	Steaming	Bird	1046			2	0	0	0	0	0	2	0	0		Forward Quadrant
108320	1998-02-16 05:00:00	1998	2	16	5	0	0	0	-63.1333	86.7	14	61	slight (0.50 - 1.25 m)	1	0	3 km			2	Showers	Strong Breeze (22-27)	65	0.9	979.1	Steaming	Bird	1046			5	0	0	0	0	0	0	0	5		Stern count
108321	1998-02-16 05:00:00	1998	2	16	5	0	0	0	-63.1333	86.7	14	61	slight (0.50 - 1.25 m)	1	0	3 km			2	Showers	Strong Breeze (22-27)	65	0.9	979.1	Steaming	Bird	1046			2	0	0	0	0	0	2	0	0		Spot Observation
108322	1998-02-16 05:00:00	1998	2	16	5	0	0	0	-63.1333	86.7	14	61	slight (0.50 - 1.25 m)	1	0	3 km			2	Showers	Strong Breeze (22-27)	65	0.9	979.1	Steaming	Bird	1034			1	0	0	0	0	0	1	0	0		Stern count
108323	1998-02-16 05:00:00	1998	2	16	5	0	0	0	-63.1333	86.7	14	61	slight (0.50 - 1.25 m)	1	0	3 km			2	Showers	Strong Breeze (22-27)	65	0.9	979.1	Steaming	Bird	1034			1	0	0	0	0	0	1	0	0		Spot Observation
108324	1998-02-16 05:00:00	1998	2	16	5	0	0	0	-63.1333	86.7	14	61	slight (0.50 - 1.25 m)	1	0	3 km			2	Showers	Strong Breeze (22-27)	65	0.9	979.1	Steaming	Bird	1035			8	0	0	0	0	0	8	0	0		Forward Quadrant
108325	1998-02-16 05:00:00	1998	2	16	5	0	0	0	-63.1333	86.7	14	61	slight (0.50 - 1.25 m)	1	0	3 km			2	Showers	Strong Breeze (22-27)	65	0.9	979.1	Steaming	Bird	1035			41	0	0	0	0	0	41	0	0		Stern count
108326	1998-02-16 05:00:00	1998	2	16	5	0	0	0	-63.1333	86.7	14	61	slight (0.50 - 1.25 m)	1	0	3 km			2	Showers	Strong Breeze (22-27)	65	0.9	979.1	Steaming	Bird	1035			38	0	0	0	0	0	38	0	0		Spot Observation
108327	1998-02-16 08:00:00	1998	2	16	8	0	0	0	-62.7667	88.1667	14	60	moderate (1.25 - 2.50 m)	1.3	0	less than 300 m			2	Fog	Gale (34-40)	40	1.5	980	Steaming	Bird	110508		Near (0-300m)	1	0	0	0	0	0	1	0	0		Forward Quadrant
108328	1998-02-16 08:00:00	1998	2	16	8	0	0	0	-62.7667	88.1667	14	60	moderate (1.25 - 2.50 m)	1.3	0	less than 300 m			2	Fog	Gale (34-40)	40	1.5	980	Steaming	Bird	1076		Near (0-300m)	1	0	0	0	0	0	1	0	0		Forward Quadrant
108329	1998-02-16 08:00:00	1998	2	16	8	0	0	0	-62.7667	88.1667	14	60	moderate (1.25 - 2.50 m)	1.3	0	less than 300 m			2	Fog	Gale (34-40)	40	1.5	980	Steaming	Bird	1057		Near (0-300m)	1	0	0	0	0	0	1	0	0		Forward Quadrant
108330	1998-02-16 08:00:00	1998	2	16	8	0	0	0	-62.7667	88.1667	14	60	moderate (1.25 - 2.50 m)	1.3	0	less than 300 m			2	Fog	Gale (34-40)	40	1.5	980	Steaming	Bird	1035		Near (0-300m)	50	0	0	0	0	0	0	50	0		Stern count
108331	1998-02-16 09:00:00	1998	2	16	9	0	0	0	-62.7	88.5333	14	61	slight (0.50 - 1.25 m)	1.4	0	3 km			2	Showers	Near Gale (28-33)	48	1.7	980.1	Steaming	Bird	110508			3	0	0	0	0	0	3	0	0		Forward Quadrant
108332	1998-02-16 09:00:00	1998	2	16	9	0	0	0	-62.7	88.5333	14	61	slight (0.50 - 1.25 m)	1.4	0	3 km			2	Showers	Near Gale (28-33)	48	1.7	980.1	Steaming	Bird	110508			2	0	0	0	0	0	2	0	0		Spot Observation
108333	1998-02-16 09:00:00	1998	2	16	9	0	0	0	-62.7	88.5333	14	61	slight (0.50 - 1.25 m)	1.4	0	3 km			2	Showers	Near Gale (28-33)	48	1.7	980.1	Steaming	Bird	1059			4	0	0	0	0	0	4	0	0		Forward Quadrant
108334	1998-02-16 09:00:00	1998	2	16	9	0	0	0	-62.7	88.5333	14	61	slight (0.50 - 1.25 m)	1.4	0	3 km			2	Showers	Near Gale (28-33)	48	1.7	980.1	Steaming	Bird	1059			1	0	0	0	0	0	1	0	0		Spot Observation
108335	1998-02-16 09:00:00	1998	2	16	9	0	0	0	-62.7	88.5333	14	61	slight (0.50 - 1.25 m)	1.4	0	3 km			2	Showers	Near Gale (28-33)	48	1.7	980.1	Steaming	Bird	1046			2	0	0	0	0	0	2	0	0		Forward Quadrant
108336	1998-02-16 09:00:00	1998	2	16	9	0	0	0	-62.7	88.5333	14	61	slight (0.50 - 1.25 m)	1.4	0	3 km			2	Showers	Near Gale (28-33)	48	1.7	980.1	Steaming	Bird	1046			7	0	0	0	0	0	0	0	7		Stern count
108337	1998-02-16 09:00:00	1998	2	16	9	0	0	0	-62.7	88.5333	14	61	slight (0.50 - 1.25 m)	1.4	0	3 km			2	Showers	Near Gale (28-33)	48	1.7	980.1	Steaming	Bird	1046			2	0	0	0	0	0	2	0	0		Spot Observation
108338	1998-02-16 09:00:00	1998	2	16	9	0	0	0	-62.7	88.5333	14	61	slight (0.50 - 1.25 m)	1.4	0	3 km			2	Showers	Near Gale (28-33)	48	1.7	980.1	Steaming	Bird	1035			50	0	0	0	0	0	50	0	0		Forward Quadrant
108339	1998-02-16 09:00:00	1998	2	16	9	0	0	0	-62.7	88.5333	14	61	slight (0.50 - 1.25 m)	1.4	0	3 km			2	Showers	Near Gale (28-33)	48	1.7	980.1	Steaming	Bird	1035			18	0	0	0	0	0	18	0	0		Stern count
108340	1998-02-16 09:00:00	1998	2	16	9	0	0	0	-62.7	88.5333	14	61	slight (0.50 - 1.25 m)	1.4	0	3 km			2	Showers	Near Gale (28-33)	48	1.7	980.1	Steaming	Bird	1035			9	0	0	0	0	0	9	0	0		Spot Observation
108341	1998-02-16 09:00:00	1998	2	16	9	0	0	0	-62.7	88.5333	14	61	slight (0.50 - 1.25 m)	1.4	0	3 km			2	Showers	Near Gale (28-33)	48	1.7	980.1	Steaming	Bird				30	0	0	0	0	0	30	0	0		Forward Quadrant
108342	1998-02-17 01:00:00	1998	2	17	1	0	0	0	-61.1833	94.5833	4	61	slight (0.50 - 1.25 m)	2.6	0	Unrestricted visibility			2	Rain	Moderate Breeze (11-16)	33	1.4	979.7	Steaming	Bird	110508		Near (0-300m)	1	0	0	0	0	0	0	1	0		Forward Quadrant
108343	1998-02-17 01:00:00	1998	2	17	1	0	0	0	-61.1833	94.5833	4	61	slight (0.50 - 1.25 m)	2.6	0	Unrestricted visibility			2	Rain	Moderate Breeze (11-16)	33	1.4	979.7	Steaming	Bird	1046		Near (0-300m)	1	0	0	0	0	0	0	1	0		Forward Quadrant
108344	1998-02-17 02:00:00	1998	2	17	2	0	0	0	-61.0667	95.0333	14	61	slight (0.50 - 1.25 m)	2.3	0	Unrestricted visibility			2	Rain	Moderate Breeze (11-16)	33	2.2	979.7	Steaming	Bird	110508			1	0	0	0	0	0	0	1	0		Forward Quadrant
108345	1998-02-17 02:00:00	1998	2	17	2	0	0	0	-61.0667	95.0333	14	61	slight (0.50 - 1.25 m)	2.3	0	Unrestricted visibility			2	Rain	Moderate Breeze (11-16)	33	2.2	979.7	Steaming	Bird	1046			1	0	0	0	0	0	0	1	0		Forward Quadrant
108347	1998-02-17 03:00:00	1998	2	17	3	0	0	0	-60.9667	95.4333	14	61	moderate (1.25 - 2.50 m)	2.3	0	Unrestricted visibility			2	Fog	Moderate Breeze (11-16)	64	1.6	979.5	Steaming	Bird	1046		Near (0-300m)	8	0	0	0	0	0	0	0	8		Spot Observation
108348	1998-02-17 03:00:00	1998	2	17	3	0	0	0	-60.9667	95.4333	14	61	moderate (1.25 - 2.50 m)	2.3	0	Unrestricted visibility			2	Fog	Moderate Breeze (11-16)	64	1.6	979.5	Steaming	Bird	1035		Near (0-300m)	1	0	0	0	0	0	1	0	0		Forward Quadrant
108349	1998-02-17 03:00:00	1998	2	17	3	0	0	0	-60.9667	95.4333	14	61	moderate (1.25 - 2.50 m)	2.3	0	Unrestricted visibility			2	Fog	Moderate Breeze (11-16)	64	1.6	979.5	Steaming	Bird	1035		Near (0-300m)	2	0	0	0	0	0	0	0	2		Stern count
110221	1998-05-08 05:59:00	1998	5	8	5	59	0	0	-62.9445	103.0985	8.1	144	calm-rippled (0.00 - 0.10 m)	-1.6	6	10 km		2500	1	No precipitation/ clear	Strong Breeze (22-27)	225	-9.93599	991	Steaming	Bird	1030		Near (0-300m)	1	0	0	0	0	0	1	0	0	270	Husky format from PC logger
110222	1998-05-08 05:59:00	1998	5	8	5	59	0	0	-62.9445	103.0985	8.1	144	calm-rippled (0.00 - 0.10 m)	-1.6	6	10 km		2500	1	No precipitation/ clear	Strong Breeze (22-27)	225	-9.93599	991	Steaming	Bird	1045		Near (0-300m)	1	0	0	0	0	0	1	0	0	270	Husky format from PC logger
110223	1998-05-08 05:59:00	1998	5	8	5	59	0	0	-62.9445	103.0985	8.1	144	calm-rippled (0.00 - 0.10 m)	-1.6	6	10 km		2500	1	No precipitation/ clear	Strong Breeze (22-27)	225	-9.93599	991	Steaming	Bird	1030		Near (0-300m)	2	0	0	0	0	0	2	0	0	270	Husky format from PC logger
110224	1998-05-08 05:59:00	1998	5	8	5	59	0	0	-62.9445	103.0985	8.1	144	calm-rippled (0.00 - 0.10 m)	-1.6	6	10 km		2500	1	No precipitation/ clear	Strong Breeze (22-27)	225	-9.93599	991	Steaming	Bird	1030		Near (0-300m)	1	0	0	0	0	0	1	0	0	135	Husky format from PC logger
110226	1998-05-08 06:30:00	1998	5	8	6	30	0	0	-62.9465	103.2975	8.1	144	calm-rippled (0.00 - 0.10 m)	-1.6	6	10 km		2500	1	No precipitation/ clear	Strong Breeze (22-27)	225	-10.7562	991	Steaming	Bird	1030		Near (0-300m)	7	0	0	0	0	0	7	0	0	135	Husky format from PC logger
110227	1998-05-08 06:30:00	1998	5	8	6	30	0	0	-62.9465	103.2975	8.1	144	calm-rippled (0.00 - 0.10 m)	-1.6	6	10 km		2500	1	No precipitation/ clear	Strong Breeze (22-27)	225	-10.7562	991	Steaming	Bird	1045		Near (0-300m)	2	0	0	0	0	0	2	0	0	270	Husky format from PC logger
110228	1998-05-08 06:30:00	1998	5	8	6	30	0	0	-62.9465	103.2975	8.1	144	calm-rippled (0.00 - 0.10 m)	-1.6	6	10 km		2500	1	No precipitation/ clear	Strong Breeze (22-27)	225	-10.7562	991	Steaming	Bird	1030		Near (0-300m)	5	0	0	0	0	0	5	0	0	90	Husky format from PC logger
110229	1998-05-08 06:30:00	1998	5	8	6	30	0	0	-62.9465	103.2975	8.1	144	calm-rippled (0.00 - 0.10 m)	-1.6	6	10 km		2500	1	No precipitation/ clear	Strong Breeze (22-27)	225	-10.7562	991	Steaming	Bird	1045		Near (0-300m)	1	0	0	0	0	0	1	0	0	90	Husky format from PC logger
110230	1998-05-08 06:30:00	1998	5	8	6	30	0	0	-62.9465	103.2975	8.1	144	calm-rippled (0.00 - 0.10 m)	-1.6	6	10 km		2500	1	No precipitation/ clear	Strong Breeze (22-27)	225	-10.7562	991	Steaming	Bird	1030		Near (0-300m)	3	0	0	0	0	0	3	0	0	90	Husky format from PC logger
110231	1998-05-08 06:30:00	1998	5	8	6	30	0	0	-62.9465	103.2975	8.1	144	calm-rippled (0.00 - 0.10 m)	-1.6	6	10 km		2500	1	No precipitation/ clear	Strong Breeze (22-27)	225	-10.7562	991	Steaming	Bird	1045		Near (0-300m)	3	0	0	0	0	0	3	0	0	90	Husky format from PC logger
110232	1998-05-08 06:30:00	1998	5	8	6	30	0	0	-62.9465	103.2975	8.1	144	calm-rippled (0.00 - 0.10 m)	-1.6	6	10 km		2500	1	No precipitation/ clear	Strong Breeze (22-27)	225	-10.7562	991	Steaming	Bird	1060		Near (0-300m)	1	0	0	0	0	0	1	0	0	90	Husky format from PC logger
110233	1998-05-08 06:30:00	1998	5	8	6	30	0	0	-62.9465	103.2975	8.1	144	calm-rippled (0.00 - 0.10 m)	-1.6	6	10 km		2500	1	No precipitation/ clear	Strong Breeze (22-27)	225	-10.7562	991	Steaming	Bird	1045		Near (0-300m)	1	0	0	0	0	0	1	0	0	90	Husky format from PC logger
110236	1998-05-08 07:19:00	1998	5	8	7	19	0	0	-62.9497	103.6253	8.1	144	calm-rippled (0.00 - 0.10 m)	-1.8	8	10 km		2500	1	No precipitation/ clear	Fresh Breeze (17-21)	225	-10.1085	995	Steaming	Bird	1045		Near (0-300m)	2	0	0	0	0	0	2	0	0	90	Husky format from PC logger
110237	1998-05-08 07:19:00	1998	5	8	7	19	0	0	-62.9497	103.6253	8.1	144	calm-rippled (0.00 - 0.10 m)	-1.8	8	10 km		2500	1	No precipitation/ clear	Fresh Breeze (17-21)	225	-10.1085	995	Steaming	Bird	1030		Near (0-300m)	2	0	0	0	0	0	2	0	0	90	Husky format from PC logger
110238	1998-05-08 07:19:00	1998	5	8	7	19	0	0	-62.9497	103.6253	8.1	144	calm-rippled (0.00 - 0.10 m)	-1.8	8	10 km		2500	1	No precipitation/ clear	Fresh Breeze (17-21)	225	-10.1085	995	Steaming	Bird	1045		Near (0-300m)	1	0	0	0	0	0	1	0	0	90	Husky format from PC logger
110239	1998-05-08 07:19:00	1998	5	8	7	19	0	0	-62.9497	103.6253	8.1	144	calm-rippled (0.00 - 0.10 m)	-1.8	8	10 km		2500	1	No precipitation/ clear	Fresh Breeze (17-21)	225	-10.1085	995	Steaming	Bird	1045		Near (0-300m)	2	0	0	0	0	0	2	0	0	90	Husky format from PC logger
110140	1998-05-07 09:35:00	1998	5	7	9	35	0	0	-62.9733	96.1533	12.5	98	calm-rippled (0.00 - 0.10 m)	-1.8	8	Unrestricted visibility		2693	1	No precipitation/ clear	Moderate Breeze (11-16)	315	-12.0549	973	Steaming	Bird	1030		Near (0-300m)	3	0	0	0	0	0	3	0	0	45	Husky format from PC logger
110141	1998-05-07 09:35:00	1998	5	7	9	35	0	0	-62.9733	96.1533	12.5	98	calm-rippled (0.00 - 0.10 m)	-1.8	8	Unrestricted visibility		2693	1	No precipitation/ clear	Moderate Breeze (11-16)	315	-12.0549	973	Steaming	Bird	1030		Near (0-300m)	15	0	0	0	0	0	15	0	0	135	Husky format from PC logger
110142	1998-05-07 09:35:00	1998	5	7	9	35	0	0	-62.9733	96.1533	12.5	98	calm-rippled (0.00 - 0.10 m)	-1.8	8	Unrestricted visibility		2693	1	No precipitation/ clear	Moderate Breeze (11-16)	315	-12.0549	973	Steaming	Bird	1045		Near (0-300m)	2	0	0	0	0	0	2	0	0	135	Husky format from PC logger
110143	1998-05-07 09:35:00	1998	5	7	9	35	0	0	-62.9733	96.1533	12.5	98	calm-rippled (0.00 - 0.10 m)	-1.8	8	Unrestricted visibility		2693	1	No precipitation/ clear	Moderate Breeze (11-16)	315	-12.0549	973	Steaming	Bird	1045		Near (0-300m)	1	0	0	0	0	0	1	0	0	135	Husky format from PC logger
110144	1998-05-07 09:35:00	1998	5	7	9	35	0	0	-62.9733	96.1533	12.5	98	calm-rippled (0.00 - 0.10 m)	-1.8	8	Unrestricted visibility		2693	1	No precipitation/ clear	Moderate Breeze (11-16)	315	-12.0549	973	Steaming	Bird	1030		Near (0-300m)	2	0	0	0	0	0	2	0	0	270	Husky format from PC logger
110145	1998-05-08 02:09:00	1998	5	8	2	9	0	0	-63.0463	101.7272	8.1	51	calm-glassy	-1.8	9	300m - 1km		2500	2	No precipitation/ clear	Fresh Breeze (17-21)	225	-11.3861	988	Steaming	Bird	1086		Near (0-300m)	11	0	0	11	0	0	0	0	0		Husky format from PC logger
110146	1998-05-08 02:09:00	1998	5	8	2	9	0	0	-63.0463	101.7272	8.1	51	calm-glassy	-1.8	9	300m - 1km		2500	2	No precipitation/ clear	Fresh Breeze (17-21)	225	-11.3861	988	Steaming	Bird	1045		Near (0-300m)	1	0	0	0	0	0	1	0	0	270	Husky format from PC logger
110148	1998-05-08 02:09:00	1998	5	8	2	9	0	0	-63.0463	101.7272	8.1	51	calm-glassy	-1.8	9	300m - 1km		2500	2	No precipitation/ clear	Fresh Breeze (17-21)	225	-11.3861	988	Steaming	Bird	1045		Near (0-300m)	1	0	0	0	0	0	1	0	0	45	Husky format from PC logger
110149	1998-05-08 02:09:00	1998	5	8	2	9	0	0	-63.0463	101.7272	8.1	51	calm-glassy	-1.8	9	300m - 1km		2500	2	No precipitation/ clear	Fresh Breeze (17-21)	225	-11.3861	988	Steaming	Bird	1086		Near (0-300m)	2	0	0	2	0	0	0	0	0		Husky format from PC logger
110150	1998-05-08 02:09:00	1998	5	8	2	9	0	0	-63.0463	101.7272	8.1	51	calm-glassy	-1.8	9	300m - 1km		2500	2	No precipitation/ clear	Fresh Breeze (17-21)	225	-11.3861	988	Steaming	Bird	1045		Near (0-300m)	1	0	0	0	0	0	1	0	0	0	Husky format from PC logger
110151	1998-05-08 02:09:00	1998	5	8	2	9	0	0	-63.0463	101.7272	8.1	51	calm-glassy	-1.8	9	300m - 1km		2500	2	No precipitation/ clear	Fresh Breeze (17-21)	225	-11.3861	988	Steaming	Bird	1030		Near (0-300m)	1	0	0	0	0	0	1	0	0	0	Husky format from PC logger
110152	1998-05-08 02:09:00	1998	5	8	2	9	0	0	-63.0463	101.7272	8.1	51	calm-glassy	-1.8	9	300m - 1km		2500	2	No precipitation/ clear	Fresh Breeze (17-21)	225	-11.3861	988	Steaming	Bird	1086		Near (0-300m)	6	0	0	6	0	0	0	0	0		Husky format from PC logger
110153	1998-05-08 02:09:00	1998	5	8	2	9	0	0	-63.0463	101.7272	8.1	51	calm-glassy	-1.8	9	300m - 1km		2500	2	No precipitation/ clear	Fresh Breeze (17-21)	225	-11.3861	988	Steaming	Bird	1086		Near (0-300m)	4	0	0	4	0	0	0	0	0		Husky format from PC logger
110154	1998-05-08 02:09:00	1998	5	8	2	9	0	0	-63.0463	101.7272	8.1	51	calm-glassy	-1.8	9	300m - 1km		2500	2	No precipitation/ clear	Fresh Breeze (17-21)	225	-11.3861	988	Steaming	Bird	1e+05		Near (0-300m)	1	0	0	1	0	0	0	0	0		Husky format from PC logger
110155	1998-05-08 02:56:00	1998	5	8	2	56	0	0	-63.0052	102.0077	8.1	51	calm-glassy	-1.8	9	10 km		2500	1	No precipitation/ clear	Fresh Breeze (17-21)	225	-10.2622	990	Steaming	Bird	1045		Near (0-300m)	1	0	0	0	0	0	1	0	0	180	Husky format from PC logger
110156	1998-05-08 02:56:00	1998	5	8	2	56	0	0	-63.0052	102.0077	8.1	51	calm-glassy	-1.8	9	10 km		2500	1	No precipitation/ clear	Fresh Breeze (17-21)	225	-10.2622	990	Steaming	Bird	1086		Near (0-300m)	6	0	0	6	0	0	0	0	0		Husky format from PC logger
110157	1998-05-08 02:56:00	1998	5	8	2	56	0	0	-63.0052	102.0077	8.1	51	calm-glassy	-1.8	9	10 km		2500	1	No precipitation/ clear	Fresh Breeze (17-21)	225	-10.2622	990	Steaming	Bird	1045		Near (0-300m)	1	0	0	0	0	0	1	0	0	180	Husky format from PC logger
110158	1998-05-08 02:56:00	1998	5	8	2	56	0	0	-63.0052	102.0077	8.1	51	calm-glassy	-1.8	9	10 km		2500	1	No precipitation/ clear	Fresh Breeze (17-21)	225	-10.2622	990	Steaming	Bird	1030		Near (0-300m)	1	0	0	0	0	0	1	0	0	90	Husky format from PC logger
110159	1998-05-08 02:56:00	1998	5	8	2	56	0	0	-63.0052	102.0077	8.1	51	calm-glassy	-1.8	9	10 km		2500	1	No precipitation/ clear	Fresh Breeze (17-21)	225	-10.2622	990	Steaming	Bird	1045		Near (0-300m)	2	0	0	0	0	0	2	0	0	90	Husky format from PC logger
110160	1998-05-08 02:56:00	1998	5	8	2	56	0	0	-63.0052	102.0077	8.1	51	calm-glassy	-1.8	9	10 km		2500	1	No precipitation/ clear	Fresh Breeze (17-21)	225	-10.2622	990	Steaming	Bird	1045		Near (0-300m)	1	0	0	0	0	0	1	0	0	90	Husky format from PC logger
110161	1998-05-08 02:56:00	1998	5	8	2	56	0	0	-63.0052	102.0077	8.1	51	calm-glassy	-1.8	9	10 km		2500	1	No precipitation/ clear	Fresh Breeze (17-21)	225	-10.2622	990	Steaming	Bird	1045		Near (0-300m)	3	0	0	0	0	0	3	0	0	90	Husky format from PC logger
109539	1998-04-29 04:21:00	1998	4	29	4	21	0	0	-63.27	86.522	1.6	25	calm-glassy	-1.7	8	300m - 1km		2500	2	No precipitation/ clear	Gentle Breeze (7-10)	315	-2.8672	961	Steaming	Bird	1045		Near (0-300m)	2	0	0	0	0	0	2	0	0	270	Husky format from PC logger
109540	1998-04-29 04:21:00	1998	4	29	4	21	0	0	-63.27	86.522	1.6	25	calm-glassy	-1.7	8	300m - 1km		2500	2	No precipitation/ clear	Gentle Breeze (7-10)	315	-2.8672	961	Steaming	Bird	1045		Near (0-300m)	1	0	0	0	0	0	1	0	0	0	Husky format from PC logger
109541	1998-04-29 04:21:00	1998	4	29	4	21	0	0	-63.27	86.522	1.6	25	calm-glassy	-1.7	8	300m - 1km		2500	2	No precipitation/ clear	Gentle Breeze (7-10)	315	-2.8672	961	Steaming	Bird	1045		Near (0-300m)	1	0	0	0	0	0	1	0	0	270	Husky format from PC logger
109543	1998-04-29 04:21:00	1998	4	29	4	21	0	0	-63.27	86.522	1.6	25	calm-glassy	-1.7	8	300m - 1km		2500	2	No precipitation/ clear	Gentle Breeze (7-10)	315	-2.8672	961	Steaming	Bird	1045		Near (0-300m)	1	0	0	0	0	0	1	0	0	180	Husky format from PC logger
109544	1998-04-29 04:21:00	1998	4	29	4	21	0	0	-63.27	86.522	1.6	25	calm-glassy	-1.7	8	300m - 1km		2500	2	No precipitation/ clear	Gentle Breeze (7-10)	315	-2.8672	961	Steaming	Bird	1045		Near (0-300m)	1	0	0	0	0	0	1	0	0	270	Husky format from PC logger
109545	1998-04-29 04:21:00	1998	4	29	4	21	0	0	-63.27	86.522	1.6	25	calm-glassy	-1.7	8	300m - 1km		2500	2	No precipitation/ clear	Gentle Breeze (7-10)	315	-2.8672	961	Steaming	Bird	1086		Near (0-300m)	7	0	0	7	0	0	0	0	0		Husky format from PC logger
109546	1998-04-29 04:21:00	1998	4	29	4	21	0	0	-63.27	86.522	1.6	25	calm-glassy	-1.7	8	300m - 1km		2500	2	No precipitation/ clear	Gentle Breeze (7-10)	315	-2.8672	961	Steaming	Bird	1045		Near (0-300m)	1	0	0	0	0	0	1	0	0	270	Husky format from PC logger
109547	1998-04-29 05:36:00	1998	4	29	5	36	0	0	-63.2572	86.1403	10.7	282	calm-glassy	-1.7	8	300m - 1km		2500	2	No precipitation/ clear	Gentle Breeze (7-10)	315	-3.06797	961	Steaming	Bird	1030		Near (0-300m)	1	0	0	0	0	0	1	0	0	270	Husky format from PC logger
109548	1998-04-29 05:36:00	1998	4	29	5	36	0	0	-63.2572	86.1403	10.7	282	calm-glassy	-1.7	8	300m - 1km		2500	2	No precipitation/ clear	Gentle Breeze (7-10)	315	-3.06797	961	Steaming	Bird	1030		Near (0-300m)	1	0	0	0	0	0	1	0	0	270	Husky format from PC logger
109549	1998-04-29 05:36:00	1998	4	29	5	36	0	0	-63.2572	86.1403	10.7	282	calm-glassy	-1.7	8	300m - 1km		2500	2	No precipitation/ clear	Gentle Breeze (7-10)	315	-3.06797	961	Steaming	Bird	1045		Near (0-300m)	1	0	0	0	0	0	1	0	0	90	Husky format from PC logger
109550	1998-04-29 05:36:00	1998	4	29	5	36	0	0	-63.2572	86.1403	10.7	282	calm-glassy	-1.7	8	300m - 1km		2500	2	No precipitation/ clear	Gentle Breeze (7-10)	315	-3.06797	961	Steaming	Bird	1045		Near (0-300m)	1	0	0	0	0	0	1	0	0	90	Husky format from PC logger
109551	1998-04-29 05:36:00	1998	4	29	5	36	0	0	-63.2572	86.1403	10.7	282	calm-glassy	-1.7	8	300m - 1km		2500	2	No precipitation/ clear	Gentle Breeze (7-10)	315	-3.06797	961	Steaming	Bird	1045		Near (0-300m)	1	0	0	0	0	0	1	0	0	180	Husky format from PC logger
109552	1998-04-29 05:36:00	1998	4	29	5	36	0	0	-63.2572	86.1403	10.7	282	calm-glassy	-1.7	8	300m - 1km		2500	2	No precipitation/ clear	Gentle Breeze (7-10)	315	-3.06797	961	Steaming	Bird	1086		Near (0-300m)	1	0	1	0	0	0	0	0	0		Husky format from PC logger
109554	1998-04-29 05:36:00	1998	4	29	5	36	0	0	-63.2572	86.1403	10.7	282	calm-glassy	-1.7	8	300m - 1km		2500	2	No precipitation/ clear	Gentle Breeze (7-10)	315	-3.06797	961	Steaming	Bird	1045		Near (0-300m)	1	0	0	0	0	0	1	0	0	180	Husky format from PC logger
109555	1998-04-29 05:36:00	1998	4	29	5	36	0	0	-63.2572	86.1403	10.7	282	calm-glassy	-1.7	8	300m - 1km		2500	2	No precipitation/ clear	Gentle Breeze (7-10)	315	-3.06797	961	Steaming	Bird	1030		Near (0-300m)	6	0	0	0	0	0	6	0	0	225	Husky format from PC logger
109556	1998-04-29 05:36:00	1998	4	29	5	36	0	0	-63.2572	86.1403	10.7	282	calm-glassy	-1.7	8	300m - 1km		2500	2	No precipitation/ clear	Gentle Breeze (7-10)	315	-3.06797	961	Steaming	Bird	1045		Near (0-300m)	1	0	0	0	0	0	1	0	0	225	Husky format from PC logger
109557	1998-04-29 06:49:00	1998	4	29	6	49	0	0	-63.2753	85.8742	10.7	282	calm-glassy	-1.7	8	300m - 1km		2500	2	No precipitation/ clear	Gentle Breeze (7-10)	315	-8.87364	961	Steaming	Bird	1045		Near (0-300m)	1	0	0	0	0	0	1	0	0	315	Husky format from PC logger
109559	1998-04-29 06:49:00	1998	4	29	6	49	0	0	-63.2753	85.8742	10.7	282	calm-glassy	-1.7	8	300m - 1km		2500	2	No precipitation/ clear	Gentle Breeze (7-10)	315	-8.87364	961	Steaming	Bird	1030		Near (0-300m)	1	0	0	0	0	0	1	0	0	225	Husky format from PC logger
109560	1998-04-29 06:49:00	1998	4	29	6	49	0	0	-63.2753	85.8742	10.7	282	calm-glassy	-1.7	8	300m - 1km		2500	2	No precipitation/ clear	Gentle Breeze (7-10)	315	-8.87364	961	Steaming	Bird	1086		Near (0-300m)	2	0	0	2	0	0	0	0	0		Husky format from PC logger
109561	1998-04-29 06:49:00	1998	4	29	6	49	0	0	-63.2753	85.8742	10.7	282	calm-glassy	-1.7	8	300m - 1km		2500	2	No precipitation/ clear	Gentle Breeze (7-10)	315	-8.87364	961	Steaming	Bird	1030		Near (0-300m)	1	0	0	0	0	0	1	0	0	315	Husky format from PC logger
109562	1998-04-29 06:49:00	1998	4	29	6	49	0	0	-63.2753	85.8742	10.7	282	calm-glassy	-1.7	8	300m - 1km		2500	2	No precipitation/ clear	Gentle Breeze (7-10)	315	-8.87364	961	Steaming	Bird	110510		Near (0-300m)	1	0	0	0	0	0	1	0	0	315	Husky format from PC logger
109563	1998-04-29 06:49:00	1998	4	29	6	49	0	0	-63.2753	85.8742	10.7	282	calm-glassy	-1.7	8	300m - 1km		2500	2	No precipitation/ clear	Gentle Breeze (7-10)	315	-8.87364	961	Steaming	Bird	1030		Near (0-300m)	1	0	0	0	0	0	1	0	0	315	Husky format from PC logger
109564	1998-04-29 06:49:00	1998	4	29	6	49	0	0	-63.2753	85.8742	10.7	282	calm-glassy	-1.7	8	300m - 1km		2500	2	No precipitation/ clear	Gentle Breeze (7-10)	315	-8.87364	961	Steaming	Bird	1045		Near (0-300m)	1	0	0	0	0	0	1	0	0	270	Husky format from PC logger
109565	1998-04-29 06:49:00	1998	4	29	6	49	0	0	-63.2753	85.8742	10.7	282	calm-glassy	-1.7	8	300m - 1km		2500	2	No precipitation/ clear	Gentle Breeze (7-10)	315	-8.87364	961	Steaming	Bird	1045		Near (0-300m)	1	0	0	0	0	0	1	0	0	315	Husky format from PC logger
109566	1998-04-29 06:49:00	1998	4	29	6	49	0	0	-63.2753	85.8742	10.7	282	calm-glassy	-1.7	8	300m - 1km		2500	2	No precipitation/ clear	Gentle Breeze (7-10)	315	-8.87364	961	Steaming	Bird	1045		Near (0-300m)	1	0	0	0	0	0	1	0	0	315	Husky format from PC logger
109567	1998-04-29 08:03:00	1998	4	29	8	3	0	0	-63.2942	85.601	10.7	282	calm-glassy	-1.7	9	4 km		2500	2	No precipitation/ clear	Near Gale (28-33)	225	-12.8528	968	Steaming	Bird	1030		Near (0-300m)	3	0	0	0	0	0	3	0	0	270	Husky format from PC logger
109569	1998-04-29 08:03:00	1998	4	29	8	3	0	0	-63.2942	85.601	10.7	282	calm-glassy	-1.7	9	4 km		2500	2	No precipitation/ clear	Near Gale (28-33)	225	-12.8528	968	Steaming	Bird	1030		Near (0-300m)	1	0	0	0	0	0	1	0	0	180	Husky format from PC logger
109570	1998-04-29 08:03:00	1998	4	29	8	3	0	0	-63.2942	85.601	10.7	282	calm-glassy	-1.7	9	4 km		2500	2	No precipitation/ clear	Near Gale (28-33)	225	-12.8528	968	Steaming	Bird	1030		Near (0-300m)	1	0	0	0	0	0	1	0	0	0	Husky format from PC logger
109571	1998-04-29 08:03:00	1998	4	29	8	3	0	0	-63.2942	85.601	10.7	282	calm-glassy	-1.7	9	4 km		2500	2	No precipitation/ clear	Near Gale (28-33)	225	-12.8528	968	Steaming	Bird	1045		Near (0-300m)	1	0	0	0	0	0	1	0	0	270	Husky format from PC logger
109572	1998-04-29 08:03:00	1998	4	29	8	3	0	0	-63.2942	85.601	10.7	282	calm-glassy	-1.7	9	4 km		2500	2	No precipitation/ clear	Near Gale (28-33)	225	-12.8528	968	Steaming	Bird	1030		Near (0-300m)	2	0	0	0	0	0	2	0	0	180	Husky format from PC logger
109573	1998-04-29 08:03:00	1998	4	29	8	3	0	0	-63.2942	85.601	10.7	282	calm-glassy	-1.7	9	4 km		2500	2	No precipitation/ clear	Near Gale (28-33)	225	-12.8528	968	Steaming	Bird	1030		Near (0-300m)	1	0	0	0	0	0	1	0	0	270	Husky format from PC logger
109574	1998-04-29 08:03:00	1998	4	29	8	3	0	0	-63.2942	85.601	10.7	282	calm-glassy	-1.7	9	4 km		2500	2	No precipitation/ clear	Near Gale (28-33)	225	-12.8528	968	Steaming	Bird	1030		Near (0-300m)	2	0	0	0	0	0	2	0	0	270	Husky format from PC logger
109575	1998-04-29 08:03:00	1998	4	29	8	3	0	0	-63.2942	85.601	10.7	282	calm-glassy	-1.7	9	4 km		2500	2	No precipitation/ clear	Near Gale (28-33)	225	-12.8528	968	Steaming	Bird	1030		Near (0-300m)	2	0	0	0	0	0	2	0	0	270	Husky format from PC logger
109576	1998-04-29 08:03:00	1998	4	29	8	3	0	0	-63.2942	85.601	10.7	282	calm-glassy	-1.7	9	4 km		2500	2	No precipitation/ clear	Near Gale (28-33)	225	-12.8528	968	Steaming	Bird	1045		Near (0-300m)	1	0	0	0	0	0	1	0	0	270	Husky format from PC logger
109577	1998-04-29 08:34:00	1998	4	29	8	34	0	0	-63.3017	85.4892	10.7	282	calm-glassy	-1.7	9	4 km		2500	2	No precipitation/ clear	Near Gale (28-33)	225	-13.5546	968	Steaming	Bird	1045		Near (0-300m)	3	0	0	0	0	0	3	0	0	270	Husky format from PC logger
109579	1998-04-29 08:34:00	1998	4	29	8	34	0	0	-63.3017	85.4892	10.7	282	calm-glassy	-1.7	9	4 km		2500	2	No precipitation/ clear	Near Gale (28-33)	225	-13.5546	968	Steaming	Bird	1045		Near (0-300m)	1	0	0	0	0	0	1	0	0	270	Husky format from PC logger
109580	1998-04-29 08:34:00	1998	4	29	8	34	0	0	-63.3017	85.4892	10.7	282	calm-glassy	-1.7	9	4 km		2500	2	No precipitation/ clear	Near Gale (28-33)	225	-13.5546	968	Steaming	Bird	1045		Near (0-300m)	1	0	0	0	0	0	1	0	0	270	Husky format from PC logger
108946	1998-04-21 00:57:00	1998	4	21	0	57	0	0	-65.1138	142.7148	8.2	1	calm-rippled (0.00 - 0.10 m)	-1.7	9	300m - 1km		2500	2	Snow	Fresh Breeze (17-21)	135	-14.255	983	Steaming	Bird	1086		Near (0-300m)	4	0	0	4	0	0	0	0	0		Husky format from PC logger
108947	1998-04-21 00:57:00	1998	4	21	0	57	0	0	-65.1138	142.7148	8.2	1	calm-rippled (0.00 - 0.10 m)	-1.7	9	300m - 1km		2500	2	Snow	Fresh Breeze (17-21)	135	-14.255	983	Steaming	Bird	1045		Near (0-300m)	1	0	0	0	0	0	1	0	0	90	Husky format from PC logger
108949	1998-04-21 00:57:00	1998	4	21	0	57	0	0	-65.1138	142.7148	8.2	1	calm-rippled (0.00 - 0.10 m)	-1.7	9	300m - 1km		2500	2	Snow	Fresh Breeze (17-21)	135	-14.255	983	Steaming	Bird	1045		Near (0-300m)	1	0	0	0	0	0	1	0	0	270	Husky format from PC logger
108950	1998-04-21 00:57:00	1998	4	21	0	57	0	0	-65.1138	142.7148	8.2	1	calm-rippled (0.00 - 0.10 m)	-1.7	9	300m - 1km		2500	2	Snow	Fresh Breeze (17-21)	135	-14.255	983	Steaming	Bird	1030		Near (0-300m)	1	0	0	0	0	0	1	0	0	270	Husky format from PC logger
108951	1998-04-21 00:57:00	1998	4	21	0	57	0	0	-65.1138	142.7148	8.2	1	calm-rippled (0.00 - 0.10 m)	-1.7	9	300m - 1km		2500	2	Snow	Fresh Breeze (17-21)	135	-14.255	983	Steaming	Bird	1030		Near (0-300m)	1	0	0	0	0	0	1	0	0	270	Husky format from PC logger
108952	1998-04-21 00:57:00	1998	4	21	0	57	0	0	-65.1138	142.7148	8.2	1	calm-rippled (0.00 - 0.10 m)	-1.7	9	300m - 1km		2500	2	Snow	Fresh Breeze (17-21)	135	-14.255	983	Steaming	Bird	1030		Near (0-300m)	2	0	0	0	0	0	2	0	0	0	Husky format from PC logger
108953	1998-04-21 00:57:00	1998	4	21	0	57	0	0	-65.1138	142.7148	8.2	1	calm-rippled (0.00 - 0.10 m)	-1.7	9	300m - 1km		2500	2	Snow	Fresh Breeze (17-21)	135	-14.255	983	Steaming	Bird	1030		Near (0-300m)	3	0	0	0	0	0	3	0	0	0	Husky format from PC logger
108955	1998-04-21 00:57:00	1998	4	21	0	57	0	0	-65.1138	142.7148	8.2	1	calm-rippled (0.00 - 0.10 m)	-1.7	9	300m - 1km		2500	2	Snow	Fresh Breeze (17-21)	135	-14.255	983	Steaming	Bird	1030		Near (0-300m)	1	0	0	0	0	0	1	0	0	180	Husky format from PC logger
108956	1998-04-21 02:21:00	1998	4	21	2	21	0	0	-64.974	142.6682	8.2	1	calm-rippled (0.00 - 0.10 m)	-1.7	9	300m - 1km		2500	2	Snow	Fresh Breeze (17-21)	135	-12.9577	983	Steaming	Bird	1086		Near (0-300m)	4	0	0	4	0	0	0	0	0		Husky format from PC logger
108957	1998-04-21 02:21:00	1998	4	21	2	21	0	0	-64.974	142.6682	8.2	1	calm-rippled (0.00 - 0.10 m)	-1.7	9	300m - 1km		2500	2	Snow	Fresh Breeze (17-21)	135	-12.9577	983	Steaming	Bird	1045		Near (0-300m)	1	0	0	0	0	0	1	0	0	0	Husky format from PC logger
108958	1998-04-21 02:21:00	1998	4	21	2	21	0	0	-64.974	142.6682	8.2	1	calm-rippled (0.00 - 0.10 m)	-1.7	9	300m - 1km		2500	2	Snow	Fresh Breeze (17-21)	135	-12.9577	983	Steaming	Bird	1045		Near (0-300m)	1	0	0	1	0	0	0	0	0		Husky format from PC logger
108959	1998-04-21 02:21:00	1998	4	21	2	21	0	0	-64.974	142.6682	8.2	1	calm-rippled (0.00 - 0.10 m)	-1.7	9	300m - 1km		2500	2	Snow	Fresh Breeze (17-21)	135	-12.9577	983	Steaming	Bird	1045		Near (0-300m)	2	0	0	0	0	0	2	0	0	0	Husky format from PC logger
108960	1998-04-21 02:21:00	1998	4	21	2	21	0	0	-64.974	142.6682	8.2	1	calm-rippled (0.00 - 0.10 m)	-1.7	9	300m - 1km		2500	2	Snow	Fresh Breeze (17-21)	135	-12.9577	983	Steaming	Bird	1030		Near (0-300m)	1	0	0	0	0	0	1	0	0	180	Husky format from PC logger
108961	1998-04-21 02:21:00	1998	4	21	2	21	0	0	-64.974	142.6682	8.2	1	calm-rippled (0.00 - 0.10 m)	-1.7	9	300m - 1km		2500	2	Snow	Fresh Breeze (17-21)	135	-12.9577	983	Steaming	Bird	1045		Near (0-300m)	2	0	0	0	0	0	2	0	0	180	Husky format from PC logger
108962	1998-04-21 02:21:00	1998	4	21	2	21	0	0	-64.974	142.6682	8.2	1	calm-rippled (0.00 - 0.10 m)	-1.7	9	300m - 1km		2500	2	Snow	Fresh Breeze (17-21)	135	-12.9577	983	Steaming	Bird	1030		Near (0-300m)	2	0	0	0	0	0	2	0	0	180	Husky format from PC logger
108963	1998-04-21 02:21:00	1998	4	21	2	21	0	0	-64.974	142.6682	8.2	1	calm-rippled (0.00 - 0.10 m)	-1.7	9	300m - 1km		2500	2	Snow	Fresh Breeze (17-21)	135	-12.9577	983	Steaming	Bird	1086		Near (0-300m)	7	0	7	0	0	0	0	0	0		Husky format from PC logger
108965	1998-04-21 02:21:00	1998	4	21	2	21	0	0	-64.974	142.6682	8.2	1	calm-rippled (0.00 - 0.10 m)	-1.7	9	300m - 1km		2500	2	Snow	Fresh Breeze (17-21)	135	-12.9577	983	Steaming	Bird	1045		Near (0-300m)	1	0	0	0	0	0	1	0	0	90	Husky format from PC logger
108966	1998-04-21 02:51:00	1998	4	21	2	51	0	0	-64.924	142.6513	8.2	1	calm-rippled (0.00 - 0.10 m)	-1.7	6	300m - 1km		2500	2	Snow	Fresh Breeze (17-21)	135	-11.9855	983	Steaming	Bird	1045		Near (0-300m)	1	0	0	0	0	0	1	0	0	270	Husky format from PC logger
108967	1998-04-21 02:51:00	1998	4	21	2	51	0	0	-64.924	142.6513	8.2	1	calm-rippled (0.00 - 0.10 m)	-1.7	6	300m - 1km		2500	2	Snow	Fresh Breeze (17-21)	135	-11.9855	983	Steaming	Bird	1045		Near (0-300m)	2	0	0	0	0	0	2	0	0	270	Husky format from PC logger
108968	1998-04-21 02:51:00	1998	4	21	2	51	0	0	-64.924	142.6513	8.2	1	calm-rippled (0.00 - 0.10 m)	-1.7	6	300m - 1km		2500	2	Snow	Fresh Breeze (17-21)	135	-11.9855	983	Steaming	Bird	1045		Near (0-300m)	3	0	0	0	0	0	3	0	0	270	Husky format from PC logger
108969	1998-04-21 02:51:00	1998	4	21	2	51	0	0	-64.924	142.6513	8.2	1	calm-rippled (0.00 - 0.10 m)	-1.7	6	300m - 1km		2500	2	Snow	Fresh Breeze (17-21)	135	-11.9855	983	Steaming	Bird	1045		Near (0-300m)	2	0	0	0	0	0	2	0	0	90	Husky format from PC logger
108970	1998-04-21 02:51:00	1998	4	21	2	51	0	0	-64.924	142.6513	8.2	1	calm-rippled (0.00 - 0.10 m)	-1.7	6	300m - 1km		2500	2	Snow	Fresh Breeze (17-21)	135	-11.9855	983	Steaming	Bird	1030		Near (0-300m)	1	0	0	0	0	0	1	0	0	90	Husky format from PC logger
108971	1998-04-21 02:51:00	1998	4	21	2	51	0	0	-64.924	142.6513	8.2	1	calm-rippled (0.00 - 0.10 m)	-1.7	6	300m - 1km		2500	2	Snow	Fresh Breeze (17-21)	135	-11.9855	983	Steaming	Bird	1045		Near (0-300m)	1	0	0	0	0	0	1	0	0	90	Husky format from PC logger
108972	1998-04-21 02:51:00	1998	4	21	2	51	0	0	-64.924	142.6513	8.2	1	calm-rippled (0.00 - 0.10 m)	-1.7	6	300m - 1km		2500	2	Snow	Fresh Breeze (17-21)	135	-11.9855	983	Steaming	Bird	1045		Near (0-300m)	1	0	0	0	0	0	1	0	0	90	Husky format from PC logger
108974	1998-04-21 02:51:00	1998	4	21	2	51	0	0	-64.924	142.6513	8.2	1	calm-rippled (0.00 - 0.10 m)	-1.7	6	300m - 1km		2500	2	Snow	Fresh Breeze (17-21)	135	-11.9855	983	Steaming	Bird	1045		Near (0-300m)	1	0	0	0	0	0	1	0	0	270	Husky format from PC logger
108975	1998-04-21 02:51:00	1998	4	21	2	51	0	0	-64.924	142.6513	8.2	1	calm-rippled (0.00 - 0.10 m)	-1.7	6	300m - 1km		2500	2	Snow	Fresh Breeze (17-21)	135	-11.9855	983	Steaming	Bird	1030		Near (0-300m)	2	0	0	0	0	0	2	0	0	180	Husky format from PC logger
108976	1998-04-21 03:18:00	1998	4	21	3	18	0	0	-64.8775	142.635	4.2	47	moderate (1.25 - 2.50 m)	-1.7	5	300m - 1km		2500	2	Snow	Gale (34-40)	135	-10.8736	978	Steaming	Bird	1045		Near (0-300m)	1	0	0	0	0	0	1	0	0	180	Husky format from PC logger
108878	1998-04-17 03:21:00	1998	4	17	3	21	0	0	-63.6688	143.3167	15.2	212	slight (0.50 - 1.25 m)	-0.7	0	300m - 1km	34.0761	2500	2	No precipitation/ clear	Moderate Breeze (11-16)	135	-6.19695	968	Steaming	Bird	1058		Near (0-300m)	2	0	0	0	0	0	2	0	0	180	Husky format from PC logger
108879	1998-04-17 03:21:00	1998	4	17	3	21	0	0	-63.6688	143.3167	15.2	212	slight (0.50 - 1.25 m)	-0.7	0	300m - 1km	34.0761	2500	2	No precipitation/ clear	Moderate Breeze (11-16)	135	-6.19695	968	Steaming	Bird	115082		Near (0-300m)	1	0	0	0	0	0	1	0	0	180	Husky format from PC logger
108880	1998-04-17 03:21:00	1998	4	17	3	21	0	0	-63.6688	143.3167	15.2	212	slight (0.50 - 1.25 m)	-0.7	0	300m - 1km	34.0761	2500	2	No precipitation/ clear	Moderate Breeze (11-16)	135	-6.19695	968	Steaming	Bird	115082		Near (0-300m)	2	0	0	0	0	0	2	0	0	180	Husky format from PC logger
108881	1998-04-17 03:21:00	1998	4	17	3	21	0	0	-63.6688	143.3167	15.2	212	slight (0.50 - 1.25 m)	-0.7	0	300m - 1km	34.0761	2500	2	No precipitation/ clear	Moderate Breeze (11-16)	135	-6.19695	968	Steaming	Bird	1058		Near (0-300m)	1	0	0	0	0	0	1	0	0	180	Husky format from PC logger
108882	1998-04-17 04:34:00	1998	4	17	4	34	0	0	-64.2038	143.0057	15	212	slight (0.50 - 1.25 m)	-0.7	2	300m - 1km	33.8988	2259	2	No precipitation/ clear	Moderate Breeze (11-16)	135	-6.65242	968	Steaming	Bird	115082		Near (0-300m)	1	0	0	0	0	0	1	0	0	225	Husky format from PC logger
108883	1998-04-17 04:34:00	1998	4	17	4	34	0	0	-64.2038	143.0057	15	212	slight (0.50 - 1.25 m)	-0.7	2	300m - 1km	33.8988	2259	2	No precipitation/ clear	Moderate Breeze (11-16)	135	-6.65242	968	Steaming	Bird	1030		Near (0-300m)	2	0	0	0	0	0	2	0	0	225	Husky format from PC logger
108884	1998-04-17 04:34:00	1998	4	17	4	34	0	0	-64.2038	143.0057	15	212	slight (0.50 - 1.25 m)	-0.7	2	300m - 1km	33.8988	2259	2	No precipitation/ clear	Moderate Breeze (11-16)	135	-6.65242	968	Steaming	Bird	1045		Near (0-300m)	1	0	0	0	0	0	1	0	0	225	Husky format from PC logger
108885	1998-04-17 04:34:00	1998	4	17	4	34	0	0	-64.2038	143.0057	15	212	slight (0.50 - 1.25 m)	-0.7	2	300m - 1km	33.8988	2259	2	No precipitation/ clear	Moderate Breeze (11-16)	135	-6.65242	968	Steaming	Bird	1030		Near (0-300m)	3	0	0	0	0	0	3	0	0	225	Husky format from PC logger
108886	1998-04-17 04:34:00	1998	4	17	4	34	0	0	-64.2038	143.0057	15	212	slight (0.50 - 1.25 m)	-0.7	2	300m - 1km	33.8988	2259	2	No precipitation/ clear	Moderate Breeze (11-16)	135	-6.65242	968	Steaming	Bird	1045		Near (0-300m)	1	0	0	0	0	0	1	0	0	225	Husky format from PC logger
108887	1998-04-17 04:34:00	1998	4	17	4	34	0	0	-64.2038	143.0057	15	212	slight (0.50 - 1.25 m)	-0.7	2	300m - 1km	33.8988	2259	2	No precipitation/ clear	Moderate Breeze (11-16)	135	-6.65242	968	Steaming	Bird	1058		Near (0-300m)	1	0	0	0	0	0	1	0	0	225	Husky format from PC logger
108350	1998-02-17 03:00:00	1998	2	17	3	0	0	0	-60.9667	95.4333	14	61	moderate (1.25 - 2.50 m)	2.3	0	Unrestricted visibility			2	Fog	Moderate Breeze (11-16)	64	1.6	979.5	Steaming	Bird			Near (0-300m)	1	0	0	0	0	0	1	0	0		Spot Observation
108351	1998-02-17 03:00:00	1998	2	17	3	0	0	0	-60.9667	95.4333	14	61	moderate (1.25 - 2.50 m)	2.3	0	Unrestricted visibility			2	Fog	Moderate Breeze (11-16)	64	1.6	979.5	Steaming	Bird			Near (0-300m)	1	0	0	0	0	0	1	0	0		Forward Quadrant
108352	1998-02-17 04:00:00	1998	2	17	4	0	0	0	-60.8667	95.7833	10	62	moderate (1.25 - 2.50 m)	2.3	0	Unrestricted visibility			2	No precipitation/ clear	Moderate Breeze (11-16)	1	1.6	979.1	Steaming	Bird	1046		Near (0-300m)	8	0	0	0	0	0	0	0	8		Stern count
108353	1998-02-17 04:00:00	1998	2	17	4	0	0	0	-60.8667	95.7833	10	62	moderate (1.25 - 2.50 m)	2.3	0	Unrestricted visibility			2	No precipitation/ clear	Moderate Breeze (11-16)	1	1.6	979.1	Steaming	Bird	1046			2	0	0	0	0	0	2	0	0		Spot Observation
108354	1998-02-17 04:00:00	1998	2	17	4	0	0	0	-60.8667	95.7833	10	62	moderate (1.25 - 2.50 m)	2.3	0	Unrestricted visibility			2	No precipitation/ clear	Moderate Breeze (11-16)	1	1.6	979.1	Steaming	Bird	110507		Near (0-300m)	33	0	0	0	0	0	33	0	0		Spot Observation
108356	1998-02-17 05:00:00	1998	2	17	5	0	0	0	-60.7667	96.1667	12	61	slight (0.50 - 1.25 m)	2.4	0	3 km			2	Showers	Strong Breeze (22-27)	3	1.7	978.9	Steaming	Bird	110508			3	0	0	0	0	0	3	0	0		Stern count
108357	1998-02-17 05:00:00	1998	2	17	5	0	0	0	-60.7667	96.1667	12	61	slight (0.50 - 1.25 m)	2.4	0	3 km			2	Showers	Strong Breeze (22-27)	3	1.7	978.9	Steaming	Bird	110508			2	0	0	0	0	0	2	0	0		Spot Observation
108358	1998-02-17 05:00:00	1998	2	17	5	0	0	0	-60.7667	96.1667	12	61	slight (0.50 - 1.25 m)	2.4	0	3 km			2	Showers	Strong Breeze (22-27)	3	1.7	978.9	Steaming	Bird	1046			7	0	0	0	0	0	0	0	7		Stern count
108359	1998-02-17 05:00:00	1998	2	17	5	0	0	0	-60.7667	96.1667	12	61	slight (0.50 - 1.25 m)	2.4	0	3 km			2	Showers	Strong Breeze (22-27)	3	1.7	978.9	Steaming	Bird	1046			1	0	0	0	0	0	1	0	0		Spot Observation
108360	1998-02-17 05:00:00	1998	2	17	5	0	0	0	-60.7667	96.1667	12	61	slight (0.50 - 1.25 m)	2.4	0	3 km			2	Showers	Strong Breeze (22-27)	3	1.7	978.9	Steaming	Bird	1034			1	0	0	0	0	0	1	0	0		Spot Observation
108361	1998-02-17 05:00:00	1998	2	17	5	0	0	0	-60.7667	96.1667	12	61	slight (0.50 - 1.25 m)	2.4	0	3 km			2	Showers	Strong Breeze (22-27)	3	1.7	978.9	Steaming	Bird	1035			4	0	0	0	0	0	4	0	0		Forward Quadrant
108363	1998-02-17 05:00:00	1998	2	17	5	0	0	0	-60.7667	96.1667	12	61	slight (0.50 - 1.25 m)	2.4	0	3 km			2	Showers	Strong Breeze (22-27)	3	1.7	978.9	Steaming	Bird				1	0	0	0	0	0	1	0	0		Spot Observation
108364	1998-02-17 09:00:00	1998	2	17	9	0	0	0	-60.3667	97.6667	13	61	moderate (1.25 - 2.50 m)	2.4	0	Unrestricted visibility			2	Rain	Strong Breeze (22-27)	67	1.7	978	Steaming	Bird	110508			6	0	0	0	0	0	0	6	0		Stern count
108366	1998-02-17 09:00:00	1998	2	17	9	0	0	0	-60.3667	97.6667	13	61	moderate (1.25 - 2.50 m)	2.4	0	Unrestricted visibility			2	Rain	Strong Breeze (22-27)	67	1.7	978	Steaming	Bird	1046			1	0	0	0	0	0	1	0	0		Forward Quadrant
108266	1998-02-03 08:00:00	1998	2	3	8	0	0	0	-59.65	92.7	14	245	moderate (1.25 - 2.50 m)	2.4	0	Unrestricted visibility			1	No precipitation/ clear	Fresh Breeze (17-21)	290	1.8	990.5	Steaming	Bird	1066		Near (0-300m)	1	0	0	0	0	0	0	1	0		Stern count
108267	1998-02-03 08:00:00	1998	2	3	8	0	0	0	-59.65	92.7	14	245	moderate (1.25 - 2.50 m)	2.4	0	Unrestricted visibility			1	No precipitation/ clear	Fresh Breeze (17-21)	290	1.8	990.5	Steaming	Bird	1046		Near (0-300m)	1	0	0	0	0	0	0	1	0		Forward Quadrant
108268	1998-02-03 08:00:00	1998	2	3	8	0	0	0	-59.65	92.7	14	245	moderate (1.25 - 2.50 m)	2.4	0	Unrestricted visibility			1	No precipitation/ clear	Fresh Breeze (17-21)	290	1.8	990.5	Steaming	Bird	1046		Near (0-300m)	2	0	0	0	0	0	0	2	0		Stern count
108269	1998-02-04 01:12:00	1998	2	4	1	12	0	0	-61.2167	85.8667	15	240	slight (0.50 - 1.25 m)	0.5	0	less than 300 m			2	Snow	Moderate Breeze (11-16)	20	0.6	976.8	Steaming	Bird	110508			0	0	0	0	0	0	0	0	0		Spot Observation
108270	1998-02-04 01:12:00	1998	2	4	1	12	0	0	-61.2167	85.8667	15	240	slight (0.50 - 1.25 m)	0.5	0	less than 300 m			2	Snow	Moderate Breeze (11-16)	20	0.6	976.8	Steaming	Bird	1076		Near (0-300m)	1	0	0	0	0	0	1	0	0		Forward Quadrant
108272	1998-02-04 08:00:00	1998	2	4	8	0	0	0	-61.8333	82.8	14	245	moderate (1.25 - 2.50 m)	1.3	0	less than 300 m			2	Snow	Fresh Breeze (17-21)	250	0.9	984.2	Steaming	Bird	110508		Near (0-300m)	8	0	0	0	0	0	0	8	0		Forward Quadrant
108273	1998-02-04 08:00:00	1998	2	4	8	0	0	0	-61.8333	82.8	14	245	moderate (1.25 - 2.50 m)	1.3	0	less than 300 m			2	Snow	Fresh Breeze (17-21)	250	0.9	984.2	Steaming	Bird	1046		Near (0-300m)	1	0	0	0	0	0	0	1	0		Forward Quadrant
108274	1998-02-04 08:00:00	1998	2	4	8	0	0	0	-61.8333	82.8	14	245	moderate (1.25 - 2.50 m)	1.3	0	less than 300 m			2	Snow	Fresh Breeze (17-21)	250	0.9	984.2	Steaming	Bird	1046		Near (0-300m)	1	0	0	0	0	0	0	1	0		Stern count
108275	1998-02-04 11:00:00	1998	2	4	11	0	0	0	-62.15	81.3833	14	245	moderate (1.25 - 2.50 m)	1.4	0	Unrestricted visibility			1	No precipitation/ clear	Fresh Breeze (17-21)	150	1.6	990.5	Steaming	Bird	110508		Near (0-300m)	3	0	0	0	0	0	0	3	0		Forward Quadrant
108276	1998-02-04 11:00:00	1998	2	4	11	0	0	0	-62.15	81.3833	14	245	moderate (1.25 - 2.50 m)	1.4	0	Unrestricted visibility			1	No precipitation/ clear	Fresh Breeze (17-21)	150	1.6	990.5	Steaming	Bird	110508		Near (0-300m)	3	0	0	0	0	0	0	3	0		Stern count
108278	1998-02-04 11:00:00	1998	2	4	11	0	0	0	-62.15	81.3833	14	245	moderate (1.25 - 2.50 m)	1.4	0	Unrestricted visibility			1	No precipitation/ clear	Fresh Breeze (17-21)	150	1.6	990.5	Steaming	Bird	1046		Near (0-300m)	1	0	0	0	0	0	0	1	0		Stern count
108279	1998-02-04 11:00:00	1998	2	4	11	0	0	0	-62.15	81.3833	14	245	moderate (1.25 - 2.50 m)	1.4	0	Unrestricted visibility			1	No precipitation/ clear	Fresh Breeze (17-21)	150	1.6	990.5	Steaming	Bird	1046		Near (0-300m)	1	0	0	0	0	0	0	1	0		Spot Observation
108280	1998-02-05 01:00:00	1998	2	5	1	0	0	0	-63.4667	75.5	13	246	moderate (1.25 - 2.50 m)	0.9	0	2 km			2	Fog	Near Gale (28-33)	34	1.6	980.3	Steaming	Bird	110508		Near (0-300m)	3	0	0	0	0	0	0	3	0		Forward Quadrant
108281	1998-02-05 01:00:00	1998	2	5	1	0	0	0	-63.4667	75.5	13	246	moderate (1.25 - 2.50 m)	0.9	0	2 km			2	Fog	Near Gale (28-33)	34	1.6	980.3	Steaming	Bird	1073	Adult	Near (0-300m)	1	0	0	0	0	0	1	0	0		Forward Quadrant
108282	1998-02-05 01:00:00	1998	2	5	1	0	0	0	-63.4667	75.5	13	246	moderate (1.25 - 2.50 m)	0.9	0	2 km			2	Fog	Near Gale (28-33)	34	1.6	980.3	Steaming	Bird	1076		Near (0-300m)	3	0	0	0	0	0	3	0	0		Spot Observation
108283	1998-02-05 01:00:00	1998	2	5	1	0	0	0	-63.4667	75.5	13	246	moderate (1.25 - 2.50 m)	0.9	0	2 km			2	Fog	Near Gale (28-33)	34	1.6	980.3	Steaming	Bird	1057		Near (0-300m)	1	0	0	0	0	0	0	1	0		Forward Quadrant
108284	1998-02-05 01:00:00	1998	2	5	1	0	0	0	-63.4667	75.5	13	246	moderate (1.25 - 2.50 m)	0.9	0	2 km			2	Fog	Near Gale (28-33)	34	1.6	980.3	Steaming	Bird	1057		Near (0-300m)	2	0	0	0	0	0	0	2	0		Stern count
108285	1998-02-05 01:00:00	1998	2	5	1	0	0	0	-63.4667	75.5	13	246	moderate (1.25 - 2.50 m)	0.9	0	2 km			2	Fog	Near Gale (28-33)	34	1.6	980.3	Steaming	Bird	1046		Near (0-300m)	1	0	0	0	0	0	0	1	0		Forward Quadrant
108286	1998-02-05 01:00:00	1998	2	5	1	0	0	0	-63.4667	75.5	13	246	moderate (1.25 - 2.50 m)	0.9	0	2 km			2	Fog	Near Gale (28-33)	34	1.6	980.3	Steaming	Bird	1046		Near (0-300m)	12	0	0	0	0	0	0	12	0		Stern count
108287	1998-02-05 02:00:00	1998	2	5	2	0	0	0	-63.5667	75	13	245	moderate (1.25 - 2.50 m)	0.9	0	2 km			2	Fog	Near Gale (28-33)	18	1.9	977.3	Steaming	Bird	110508		Near (0-300m)	3	0	0	0	0	0	0	3	0		Forward Quadrant
108288	1998-02-05 02:00:00	1998	2	5	2	0	0	0	-63.5667	75	13	245	moderate (1.25 - 2.50 m)	0.9	0	2 km			2	Fog	Near Gale (28-33)	18	1.9	977.3	Steaming	Bird	110508		Near (0-300m)	3	0	0	0	0	0	0	3	0		Stern count
108290	1998-02-05 02:00:00	1998	2	5	2	0	0	0	-63.5667	75	13	245	moderate (1.25 - 2.50 m)	0.9	0	2 km			2	Fog	Near Gale (28-33)	18	1.9	977.3	Steaming	Bird	1076		Near (0-300m)	3	0	0	0	0	0	0	3	0		Stern count
108291	1998-02-05 02:00:00	1998	2	5	2	0	0	0	-63.5667	75	13	245	moderate (1.25 - 2.50 m)	0.9	0	2 km			2	Fog	Near Gale (28-33)	18	1.9	977.3	Steaming	Bird	1046		Near (0-300m)	1	0	0	0	0	0	0	1	0		Forward Quadrant
108292	1998-02-05 02:00:00	1998	2	5	2	0	0	0	-63.5667	75	13	245	moderate (1.25 - 2.50 m)	0.9	0	2 km			2	Fog	Near Gale (28-33)	18	1.9	977.3	Steaming	Bird	1046		Near (0-300m)	10	0	0	0	0	0	0	10	0		Stern count
110162	1998-05-08 02:56:00	1998	5	8	2	56	0	0	-63.0052	102.0077	8.1	51	calm-glassy	-1.8	9	10 km		2500	1	No precipitation/ clear	Fresh Breeze (17-21)	225	-10.2622	990	Steaming	Bird	1030		Near (0-300m)	2	0	0	0	0	0	2	0	0	90	Husky format from PC logger
110163	1998-05-08 02:56:00	1998	5	8	2	56	0	0	-63.0052	102.0077	8.1	51	calm-glassy	-1.8	9	10 km		2500	1	No precipitation/ clear	Fresh Breeze (17-21)	225	-10.2622	990	Steaming	Bird	1030		Near (0-300m)	1	0	0	0	0	0	1	0	0	90	Husky format from PC logger
110164	1998-05-08 02:56:00	1998	5	8	2	56	0	0	-63.0052	102.0077	8.1	51	calm-glassy	-1.8	9	10 km		2500	1	No precipitation/ clear	Fresh Breeze (17-21)	225	-10.2622	990	Steaming	Bird	1030		Near (0-300m)	1	0	0	0	0	0	1	0	0	90	Husky format from PC logger
110165	1998-05-08 04:11:00	1998	5	8	4	11	0	0	-62.9448	102.4458	9.5	119	calm-glassy	-1.8	9	10 km		2500	1	No precipitation/ clear	Fresh Breeze (17-21)	225	-9.11746	990	Steaming	Bird	1086		Near (0-300m)	4	0	0	4	0	0	0	0	0		Husky format from PC logger
110166	1998-05-08 04:11:00	1998	5	8	4	11	0	0	-62.9448	102.4458	9.5	119	calm-glassy	-1.8	9	10 km		2500	1	No precipitation/ clear	Fresh Breeze (17-21)	225	-9.11746	990	Steaming	Bird	1045		Near (0-300m)	1	0	0	0	0	0	1	0	0	90	Husky format from PC logger
110167	1998-05-08 04:11:00	1998	5	8	4	11	0	0	-62.9448	102.4458	9.5	119	calm-glassy	-1.8	9	10 km		2500	1	No precipitation/ clear	Fresh Breeze (17-21)	225	-9.11746	990	Steaming	Bird	1030		Near (0-300m)	1	0	0	0	0	0	1	0	0	90	Husky format from PC logger
110168	1998-05-08 04:11:00	1998	5	8	4	11	0	0	-62.9448	102.4458	9.5	119	calm-glassy	-1.8	9	10 km		2500	1	No precipitation/ clear	Fresh Breeze (17-21)	225	-9.11746	990	Steaming	Bird	1045		Near (0-300m)	3	0	0	0	0	0	3	0	0	90	Husky format from PC logger
110170	1998-05-08 04:11:00	1998	5	8	4	11	0	0	-62.9448	102.4458	9.5	119	calm-glassy	-1.8	9	10 km		2500	1	No precipitation/ clear	Fresh Breeze (17-21)	225	-9.11746	990	Steaming	Bird	1045		Near (0-300m)	1	0	0	0	0	0	1	0	0	90	Husky format from PC logger
110171	1998-05-08 04:11:00	1998	5	8	4	11	0	0	-62.9448	102.4458	9.5	119	calm-glassy	-1.8	9	10 km		2500	1	No precipitation/ clear	Fresh Breeze (17-21)	225	-9.11746	990	Steaming	Bird	1045		Near (0-300m)	1	0	0	0	0	0	1	0	0	135	Husky format from PC logger
110172	1998-05-08 04:11:00	1998	5	8	4	11	0	0	-62.9448	102.4458	9.5	119	calm-glassy	-1.8	9	10 km		2500	1	No precipitation/ clear	Fresh Breeze (17-21)	225	-9.11746	990	Steaming	Bird	1045		Near (0-300m)	1	0	0	0	0	0	1	0	0	135	Husky format from PC logger
110173	1998-05-08 04:11:00	1998	5	8	4	11	0	0	-62.9448	102.4458	9.5	119	calm-glassy	-1.8	9	10 km		2500	1	No precipitation/ clear	Fresh Breeze (17-21)	225	-9.11746	990	Steaming	Bird	1030		Near (0-300m)	1	0	0	0	0	0	1	0	0	135	Husky format from PC logger
110174	1998-05-08 04:11:00	1998	5	8	4	11	0	0	-62.9448	102.4458	9.5	119	calm-glassy	-1.8	9	10 km		2500	1	No precipitation/ clear	Fresh Breeze (17-21)	225	-9.11746	990	Steaming	Bird	1045		Near (0-300m)	2	0	0	0	0	0	2	0	0	270	Husky format from PC logger
110175	1998-05-08 04:37:00	1998	5	8	4	37	0	0	-62.9443	102.6017	9.5	119	calm-glassy	-1.8	9	10 km		2500	1	No precipitation/ clear	Fresh Breeze (17-21)	225	-9.15788	990	Steaming	Bird	1045		Near (0-300m)	1	0	0	0	0	0	1	0	0	180	Husky format from PC logger
110176	1998-05-08 04:37:00	1998	5	8	4	37	0	0	-62.9443	102.6017	9.5	119	calm-glassy	-1.8	9	10 km		2500	1	No precipitation/ clear	Fresh Breeze (17-21)	225	-9.15788	990	Steaming	Bird	1086		Near (0-300m)	2	0	0	2	0	0	0	0	0		Husky format from PC logger
110177	1998-05-08 04:37:00	1998	5	8	4	37	0	0	-62.9443	102.6017	9.5	119	calm-glassy	-1.8	9	10 km		2500	1	No precipitation/ clear	Fresh Breeze (17-21)	225	-9.15788	990	Steaming	Bird	1030		Near (0-300m)	1	0	0	0	0	0	1	0	0	135	Husky format from PC logger
110178	1998-05-08 04:37:00	1998	5	8	4	37	0	0	-62.9443	102.6017	9.5	119	calm-glassy	-1.8	9	10 km		2500	1	No precipitation/ clear	Fresh Breeze (17-21)	225	-9.15788	990	Steaming	Bird	1030		Near (0-300m)	1	0	0	0	0	0	1	0	0	45	Husky format from PC logger
110181	1998-05-08 04:37:00	1998	5	8	4	37	0	0	-62.9443	102.6017	9.5	119	calm-glassy	-1.8	9	10 km		2500	1	No precipitation/ clear	Fresh Breeze (17-21)	225	-9.15788	990	Steaming	Bird	1030		Near (0-300m)	1	0	0	0	0	0	1	0	0	135	Husky format from PC logger
110182	1998-05-08 04:37:00	1998	5	8	4	37	0	0	-62.9443	102.6017	9.5	119	calm-glassy	-1.8	9	10 km		2500	1	No precipitation/ clear	Fresh Breeze (17-21)	225	-9.15788	990	Steaming	Bird	1045		Near (0-300m)	1	0	0	0	0	0	1	0	0	45	Husky format from PC logger
110183	1998-05-08 04:37:00	1998	5	8	4	37	0	0	-62.9443	102.6017	9.5	119	calm-glassy	-1.8	9	10 km		2500	1	No precipitation/ clear	Fresh Breeze (17-21)	225	-9.15788	990	Steaming	Bird	1030		Near (0-300m)	1	0	0	0	0	0	1	0	0	135	Husky format from PC logger
110184	1998-05-08 04:37:00	1998	5	8	4	37	0	0	-62.9443	102.6017	9.5	119	calm-glassy	-1.8	9	10 km		2500	1	No precipitation/ clear	Fresh Breeze (17-21)	225	-9.15788	990	Steaming	Bird	1030		Near (0-300m)	1	0	0	0	0	0	1	0	0	270	Husky format from PC logger
110186	1998-05-08 04:53:00	1998	5	8	4	53	0	0	-62.944	102.6947	9.5	119	calm-rippled (0.00 - 0.10 m)	-1.6	6	10 km		2500	1	No precipitation/ clear	Strong Breeze (22-27)	225	-9.11144	991	Steaming	Bird	1045		Near (0-300m)	2	0	0	0	0	0	2	0	0	135	Husky format from PC logger
110187	1998-05-08 04:53:00	1998	5	8	4	53	0	0	-62.944	102.6947	9.5	119	calm-rippled (0.00 - 0.10 m)	-1.6	6	10 km		2500	1	No precipitation/ clear	Strong Breeze (22-27)	225	-9.11144	991	Steaming	Bird	1030		Near (0-300m)	1	0	0	0	0	0	1	0	0	135	Husky format from PC logger
110188	1998-05-08 04:53:00	1998	5	8	4	53	0	0	-62.944	102.6947	9.5	119	calm-rippled (0.00 - 0.10 m)	-1.6	6	10 km		2500	1	No precipitation/ clear	Strong Breeze (22-27)	225	-9.11144	991	Steaming	Bird	1045		Near (0-300m)	1	0	0	0	0	0	1	0	0	135	Husky format from PC logger
110189	1998-05-08 04:53:00	1998	5	8	4	53	0	0	-62.944	102.6947	9.5	119	calm-rippled (0.00 - 0.10 m)	-1.6	6	10 km		2500	1	No precipitation/ clear	Strong Breeze (22-27)	225	-9.11144	991	Steaming	Bird	1045		Near (0-300m)	2	0	0	0	0	0	2	0	0	135	Husky format from PC logger
110090	1998-05-07 07:43:00	1998	5	7	7	43	0	0	-62.8743	95.3425	13.9	110	calm-rippled (0.00 - 0.10 m)	-1.7	8	Unrestricted visibility		2957	1	No precipitation/ clear	Fresh Breeze (17-21)	225	-12.6527	971	Steaming	Bird	1030		Near (0-300m)	4	0	0	0	0	0	4	0	0	135	Husky format from PC logger
110091	1998-05-07 07:43:00	1998	5	7	7	43	0	0	-62.8743	95.3425	13.9	110	calm-rippled (0.00 - 0.10 m)	-1.7	8	Unrestricted visibility		2957	1	No precipitation/ clear	Fresh Breeze (17-21)	225	-12.6527	971	Steaming	Bird	1030		Near (0-300m)	5	0	0	0	0	0	5	0	0	135	Husky format from PC logger
110092	1998-05-07 07:43:00	1998	5	7	7	43	0	0	-62.8743	95.3425	13.9	110	calm-rippled (0.00 - 0.10 m)	-1.7	8	Unrestricted visibility		2957	1	No precipitation/ clear	Fresh Breeze (17-21)	225	-12.6527	971	Steaming	Bird	1045		Near (0-300m)	1	0	0	0	0	0	1	0	0	135	Husky format from PC logger
110093	1998-05-07 07:43:00	1998	5	7	7	43	0	0	-62.8743	95.3425	13.9	110	calm-rippled (0.00 - 0.10 m)	-1.7	8	Unrestricted visibility		2957	1	No precipitation/ clear	Fresh Breeze (17-21)	225	-12.6527	971	Steaming	Bird	1030		Near (0-300m)	14	0	0	0	0	0	14	0	0	135	Husky format from PC logger
110094	1998-05-07 07:43:00	1998	5	7	7	43	0	0	-62.8743	95.3425	13.9	110	calm-rippled (0.00 - 0.10 m)	-1.7	8	Unrestricted visibility		2957	1	No precipitation/ clear	Fresh Breeze (17-21)	225	-12.6527	971	Steaming	Bird	1030		Near (0-300m)	6	0	0	0	0	0	6	0	0	135	Husky format from PC logger
110095	1998-05-07 07:43:00	1998	5	7	7	43	0	0	-62.8743	95.3425	13.9	110	calm-rippled (0.00 - 0.10 m)	-1.7	8	Unrestricted visibility		2957	1	No precipitation/ clear	Fresh Breeze (17-21)	225	-12.6527	971	Steaming	Bird	1030		Near (0-300m)	2	0	0	0	0	0	2	0	0	135	Husky format from PC logger
110096	1998-05-07 07:43:00	1998	5	7	7	43	0	0	-62.8743	95.3425	13.9	110	calm-rippled (0.00 - 0.10 m)	-1.7	8	Unrestricted visibility		2957	1	No precipitation/ clear	Fresh Breeze (17-21)	225	-12.6527	971	Steaming	Bird	1030		Near (0-300m)	4	0	0	0	0	0	4	0	0	270	Husky format from PC logger
110098	1998-05-07 08:17:00	1998	5	7	8	17	0	0	-62.9298	95.6233	13.4	115	calm-rippled (0.00 - 0.10 m)	-1.6	8	Unrestricted visibility		2500	1	No precipitation/ clear	Fresh Breeze (17-21)	315	-12.6637	972	Steaming	Bird	1030		Near (0-300m)	2	0	0	0	0	0	2	0	0	180	Husky format from PC logger
110099	1998-05-07 08:17:00	1998	5	7	8	17	0	0	-62.9298	95.6233	13.4	115	calm-rippled (0.00 - 0.10 m)	-1.6	8	Unrestricted visibility		2500	1	No precipitation/ clear	Fresh Breeze (17-21)	315	-12.6637	972	Steaming	Bird	1030		Near (0-300m)	2	0	0	0	0	0	2	0	0	135	Husky format from PC logger
110100	1998-05-07 08:17:00	1998	5	7	8	17	0	0	-62.9298	95.6233	13.4	115	calm-rippled (0.00 - 0.10 m)	-1.6	8	Unrestricted visibility		2500	1	No precipitation/ clear	Fresh Breeze (17-21)	315	-12.6637	972	Steaming	Bird	1030		Near (0-300m)	3	0	0	0	0	0	3	0	0	135	Husky format from PC logger
110101	1998-05-07 08:17:00	1998	5	7	8	17	0	0	-62.9298	95.6233	13.4	115	calm-rippled (0.00 - 0.10 m)	-1.6	8	Unrestricted visibility		2500	1	No precipitation/ clear	Fresh Breeze (17-21)	315	-12.6637	972	Steaming	Bird	1060		Near (0-300m)	1	0	0	0	0	0	1	0	0	270	Husky format from PC logger
110102	1998-05-07 08:17:00	1998	5	7	8	17	0	0	-62.9298	95.6233	13.4	115	calm-rippled (0.00 - 0.10 m)	-1.6	8	Unrestricted visibility		2500	1	No precipitation/ clear	Fresh Breeze (17-21)	315	-12.6637	972	Steaming	Bird	1030		Near (0-300m)	1	0	0	0	0	0	1	0	0	270	Husky format from PC logger
110103	1998-05-07 08:17:00	1998	5	7	8	17	0	0	-62.9298	95.6233	13.4	115	calm-rippled (0.00 - 0.10 m)	-1.6	8	Unrestricted visibility		2500	1	No precipitation/ clear	Fresh Breeze (17-21)	315	-12.6637	972	Steaming	Bird	1030		Near (0-300m)	2	0	0	0	0	0	2	0	0	135	Husky format from PC logger
109581	1998-04-29 08:34:00	1998	4	29	8	34	0	0	-63.3017	85.4892	10.7	282	calm-glassy	-1.7	9	4 km		2500	2	No precipitation/ clear	Near Gale (28-33)	225	-13.5546	968	Steaming	Bird	1045		Near (0-300m)	1	0	0	0	0	0	1	0	0	270	Husky format from PC logger
[truncated: 172,342 more rows]
[truncated: 13 more columns]
